# Supplementary material for: Protist predation promotes antimicrobial resistance spread through antagonistic microbiome interactions
Source: ISME J. 2024 Sep 4;18(1):wrae169. doi: 10.1093/ismejo/wrae169 (PMC11453101; doi:10.1093/ismejo/wrae169)
Supplement: Supporting_Tables_wrae169 [file supporting_tables_wrae169.xls]

## Sheet: Table. S1
Table. S1. Taxonomic classification of 72 MAGs discovered from metagenomic data
MAGs	Domain	Phylum	Class	Order	Family	Genus	Species
Bin72	d__Bacteria	p__Chloroflexota	c__Ktedonobacteria	o__Ktedonobacterales	f__JACDGC01	g__	s__
Bin71	d__Bacteria	p__Verrucomicrobiota	c__Verrucomicrobiae	o__Chthoniobacterales	f__UBA10450	g__	s__
Bin70	d__Bacteria	p__Verrucomicrobiota	c__Verrucomicrobiae	o__Chthoniobacterales	f__UBA10450	g__	s__
Bin69	d__Bacteria	p__Proteobacteria	c__Gammaproteobacteria	o__Burkholderiales	f__Nitrosomonadaceae	g__Nitrosospira	s__
Bin68	d__Bacteria	p__Bacteroidota	c__Bacteroidia	o__Chitinophagales	f__Chitinophagaceae	g__Ginsengibacter	s__
Bin67	d__Bacteria	p__Proteobacteria	c__Gammaproteobacteria	o__Burkholderiales	f__Nitrosomonadaceae	g__Nitrosospira	s__
Bin66	d__Bacteria	p__Acidobacteriota	c__Blastocatellia	o__Pyrinomonadales	f__Pyrinomonadaceae	g__	s__
Bin65	d__Bacteria	p__Verrucomicrobiota	c__Verrucomicrobiae	o__Chthoniobacterales	f__UBA10450	g__	s__
Bin64	d__Bacteria	p__Acidobacteriota	c__Blastocatellia	o__Pyrinomonadales	f__Pyrinomonadaceae	g__	s__
Bin63	d__Bacteria	p__Gemmatimonadota	c__Gemmatimonadetes	o__Gemmatimonadales	f__	g__	s__
Bin62	d__Bacteria	p__Acidobacteriota	c__Blastocatellia	o__Pyrinomonadales	f__Pyrinomonadaceae	g__	s__
Bin61	d__Bacteria	p__Chloroflexota	c__Ktedonobacteria	o__Ktedonobacterales	f__	g__	s__
Bin60	d__Bacteria	p__Proteobacteria	c__Gammaproteobacteria	o__Burkholderiales	f__Nitrosomonadaceae	g__Nitrosospira	s__
Bin59	d__Bacteria	p__Proteobacteria	c__Alphaproteobacteria	o__ATCC43930	f__Stellaceae	g__	s__
Bin58	d__Bacteria	p__Verrucomicrobiota	c__Verrucomicrobiae	o__Chthoniobacterales	f__UBA10450	g__	s__
Bin57	d__Bacteria	p__Proteobacteria	c__Alphaproteobacteria	o__ATCC43930	f__Stellaceae	g__CAIKMD01	s__
Bin56	d__Bacteria	p__Acidobacteriota	c__Blastocatellia	o__Pyrinomonadales	f__Pyrinomonadaceae	g__	s__
Bin55	d__Bacteria	p__Actinobacteriota	c__Actinomycetia	o__Actinomycetales	f__Microbacteriaceae	g__Microbacterium	s__Microbacterium sp001984105
Bin54	d__Bacteria	p__Bacteroidota	c__Bacteroidia	o__Chitinophagales	f__Chitinophagaceae	g__Ginsengibacter	s__
Bin53	d__Bacteria	p__Chloroflexota	c__Ktedonobacteria	o__Ktedonobacterales	f__JACDGC01	g__	s__
Bin51	d__Bacteria	p__Bacteroidota	c__Bacteroidia	o__Chitinophagales	f__Chitinophagaceae	g__Ginsengibacter	s__
Bin52	d__Bacteria	p__Proteobacteria	c__Gammaproteobacteria	o__Burkholderiales	f__Nitrosomonadaceae	g__Nitrosospira	s__
Bin50	d__Bacteria	p__Proteobacteria	c__Alphaproteobacteria	o__ATCC43930	f__Stellaceae	g__	s__
Bin49	d__Bacteria	p__Acidobacteriota	c__Acidobacteriae	o__Acidobacteriales	f__Koribacteraceae	g__	s__
Bin48	d__Bacteria	p__Gemmatimonadota	c__Gemmatimonadetes	o__Gemmatimonadales	f__GWC2-71-9	g__	s__
Bin47	d__Bacteria	p__Acidobacteriota	c__Acidobacteriae	o__Acidobacteriales	f__SbA1	g__	s__
Bin45	d__Bacteria	p__Chloroflexota	c__Ktedonobacteria	o__Ktedonobacterales	f__	g__	s__
Bin44	d__Bacteria	p__Proteobacteria	c__Alphaproteobacteria	o__Rhizobiales	f__Xanthobacteraceae	g__Bradyrhizobium	s__
Bin43	d__Bacteria	p__Actinobacteriota	c__Actinomycetia	o__Actinomycetales	f__Microbacteriaceae	g__Microbacterium	s__Microbacterium sp001984105
Bin42	d__Bacteria	p__Nitrospirota	c__Nitrospiria	o__Nitrospirales	f__Nitrospiraceae	g__Nitrospira_C	s__
Bin41	d__Bacteria	p__Bacteroidota	c__Bacteroidia	o__Chitinophagales	f__Chitinophagaceae	g__Ginsengibacter	s__
Bin40	d__Bacteria	p__Nitrospirota	c__Nitrospiria	o__Nitrospirales	f__Nitrospiraceae	g__Nitrospira_F	s__
Bin39	d__Bacteria	p__Nitrospirota	c__Nitrospiria	o__Nitrospirales	f__Nitrospiraceae	g__	s__
Bin38	d__Bacteria	p__Chloroflexota	c__Ktedonobacteria	o__Ktedonobacterales	f__JACDGC01	g__	s__
Bin37	d__Bacteria	p__Gemmatimonadota	c__Gemmatimonadetes	o__Gemmatimonadales	f__Gemmatimonadaceae	g__UBA4720	s__
Bin36	d__Bacteria	p__Chloroflexota	c__Ktedonobacteria	o__Ktedonobacterales	f__JACDGC01	g__	s__
Bin35	d__Bacteria	p__Bacteroidota	c__Bacteroidia	o__Chitinophagales	f__Chitinophagaceae	g__Ginsengibacter	s__
Bin34	d__Bacteria	p__Chloroflexota	c__Ktedonobacteria	o__Ktedonobacterales	f__JACDGC01	g__	s__
Bin33	d__Bacteria	p__Bacteroidota	c__Bacteroidia	o__Chitinophagales	f__Chitinophagaceae	g__Ginsengibacter	s__
Bin32	d__Bacteria	p__Acidobacteriota	c__Blastocatellia	o__Pyrinomonadales	f__Pyrinomonadaceae	g__	s__
Bin31	d__Bacteria	p__Gemmatimonadota	c__Gemmatimonadetes	o__Gemmatimonadales	f__Gemmatimonadaceae	g__AG11	s__
Bin30	d__Bacteria	p__Acidobacteriota	c__Vicinamibacteria	o__Vicinamibacterales	f__2-12-FULL-66-21	g__	s__
Bin29	d__Bacteria	p__Gemmatimonadota	c__Gemmatimonadetes	o__Gemmatimonadales	f__Gemmatimonadaceae	g__AG2	s__
Bin28	d__Bacteria	p__Acidobacteriota	c__Blastocatellia	o__Pyrinomonadales	f__Pyrinomonadaceae	g__	s__
Bin27	d__Bacteria	p__Gemmatimonadota	c__Gemmatimonadetes	o__Gemmatimonadales	f__Gemmatimonadaceae	g__	s__
Bin26	d__Bacteria	p__Acidobacteriota	c__Blastocatellia	o__Pyrinomonadales	f__Pyrinomonadaceae	g__	s__
Bin25	d__Bacteria	p__Acidobacteriota	c__Blastocatellia	o__Pyrinomonadales	f__Pyrinomonadaceae	g__	s__
Bin24	d__Bacteria	p__Proteobacteria	c__Gammaproteobacteria	o__Burkholderiales	f__Nitrosomonadaceae	g__Nitrosospira	s__
Bin23	d__Bacteria	p__Acidobacteriota	c__Blastocatellia	o__Pyrinomonadales	f__Pyrinomonadaceae	g__	s__
Bin22	d__Bacteria	p__Proteobacteria	c__Alphaproteobacteria	o__ATCC43930	f__Stellaceae	g__	s__
Bin21	d__Bacteria	p__Proteobacteria	c__Alphaproteobacteria	o__Sphingomonadales	f__Sphingomonadaceae	g__Sphingomonas	s__Sphingomonas paucimobilis
Bin20	d__Bacteria	p__Proteobacteria	c__Alphaproteobacteria	o__Rhizobiales	f__Xanthobacteraceae	g__Afipia	s__
Bin19	d__Bacteria	p__Acidobacteriota	c__Blastocatellia	o__Pyrinomonadales	f__Pyrinomonadaceae	g__OLB17	s__
Bin18	d__Bacteria	p__Verrucomicrobiota	c__Verrucomicrobiae	o__Chthoniobacterales	f__UBA10450	g__Palsa-1392	s__
Bin17	d__Bacteria	p__Gemmatimonadota	c__Gemmatimonadetes	o__Gemmatimonadales	f__Gemmatimonadaceae	g__UBA4720	s__
Bin16	d__Bacteria	p__Acidobacteriota	c__Acidobacteriae	o__Acidobacteriales	f__Koribacteraceae	g__	s__
Bin15	d__Bacteria	p__Gemmatimonadota	c__Gemmatimonadetes	o__Gemmatimonadales	f__Gemmatimonadaceae	g__UBA4720	s__
Bin14	d__Bacteria	p__Gemmatimonadota	c__Gemmatimonadetes	o__Gemmatimonadales	f__Gemmatimonadaceae	g__UBA4720	s__
Bin13	d__Bacteria	p__Proteobacteria	c__Gammaproteobacteria	o__Burkholderiales	f__Casimicrobiaceae	g__VBCG01	s__
Bin12	d__Bacteria	p__Acidobacteriota	c__Acidobacteriae	o__Acidoferrales	f__UBA7541	g__	s__
Bin11	d__Bacteria	p__Proteobacteria	c__Alphaproteobacteria	o__Caulobacterales	f__Caulobacteraceae	g__Phenylobacterium	s__
Bin10	d__Bacteria	p__Nitrospirota	c__Nitrospiria	o__Nitrospirales	f__Nitrospiraceae	g__Nitrospira_C	s__
Bin9	d__Bacteria	p__Proteobacteria	c__Gammaproteobacteria	o__Burkholderiales	f__Nitrosomonadaceae	g__Nitrosospira	s__
Bin8	d__Bacteria	p__Gemmatimonadota	c__Gemmatimonadetes	o__Gemmatimonadales	f__Gemmatimonadaceae	g__AG2	s__
Bin7	d__Bacteria	p__Chloroflexota	c__Ktedonobacteria	o__Ktedonobacterales	f__	g__	s__
Bin6	d__Bacteria	p__Acidobacteriota	c__Acidobacteriae	o__Acidoferrales	f__UBA7541	g__	s__
Bin5	d__Bacteria	p__Proteobacteria	c__Gammaproteobacteria	o__Burkholderiales	f__Nitrosomonadaceae	g__Nitrosospira	s__
Bin4	d__Bacteria	p__Nitrospirota	c__Nitrospiria	o__Nitrospirales	f__Nitrospiraceae	g__Nitrospira_C	s__
Bin3	d__Bacteria	p__Gemmatimonadota	c__Gemmatimonadetes	o__Gemmatimonadales	f__Gemmatimonadaceae	g__	s__
Bin1	d__Bacteria	p__Nitrospirota	c__Nitrospiria	o__Nitrospirales	f__Nitrospiraceae	g__Nitrospira_C	s__
Bin2	d__Bacteria	p__Proteobacteria	c__Gammaproteobacteria	o__Burkholderiales	f__Nitrosomonadaceae	g__Nitrosospira	s__
Bin46	d__Archaea	p__Thermoproteota	c__Nitrososphaeria	o__Nitrososphaerales	f__Nitrosopumilaceae	g__Nitrosotalea	s__

## Sheet: Table. S2
Table. S2. ARGs identified in MAGs.
MAGs	Genes in MAGs	ARGs Type	ARGs genes	Mechanisms	Database
Bin70	MAG_ARGs1	polymyxin	rosA	Antibiotic efflux	SARG
Bin69	MAG_ARGs2	bacitracin	bacA	Antibiotic target alteration	SARG
Bin67	MAG_ARGs3	bacitracin	bacA	Antibiotic target alteration	SARG
Bin60	MAG_ARGs4	bacitracin	bacA	Antibiotic target alteration	SARG
Bin60	MAG_ARGs5	multidrug	qacH	Antibiotic efflux	SARG
Bin57	MAG_ARGs6	multidrug	MuxB	Antibiotic efflux	SARG
Bin55	MAG_ARGs7	tetracycline	tetB(48)	Antibiotic efflux	SARG
Bin55	MAG_ARGs8	tetracycline	tetA(48)	Antibiotic efflux	SARG
Bin54	MAG_ARGs9	rifamycin	rphB	Enzymatic inactivation	SARG
Bin52	MAG_ARGs10	bacitracin	bacA	Antibiotic target alteration	SARG
Bin52	MAG_ARGs11	multidrug	MuxB	Antibiotic efflux	SARG
Bin50	MAG_ARGs12	multidrug	MuxB	Antibiotic efflux	SARG
Bin47	MAG_ARGs13	multidrug	MuxB	Antibiotic efflux	SARG
Bin45	MAG_ARGs14	tetracycline	tetA(48)	Antibiotic efflux	SARG
Bin44	MAG_ARGs15	polymyxin	rosB	Antibiotic efflux	SARG
Bin43	MAG_ARGs16	tetracycline	tetB(48)	Antibiotic efflux	SARG
Bin43	MAG_ARGs17	tetracycline	tetA(48)	Antibiotic efflux	SARG
Bin42	MAG_ARGs18	multidrug	MuxC	Antibiotic efflux	SARG
Bin40	MAG_ARGs19	multidrug	MuxB	Antibiotic efflux	SARG
Bin40	MAG_ARGs20	multidrug	MuxB	Antibiotic efflux	SARG
Bin39	MAG_ARGs21	multidrug	MuxB	Antibiotic efflux	SARG
Bin37	MAG_ARGs22	macrolide-lincosamide-streptogramin	vat(F)	Enzymatic inactivation	SARG
Bin29	MAG_ARGs23	multidrug	MexF	Antibiotic efflux	SARG
Bin24	MAG_ARGs24	bacitracin	bacA	Antibiotic target alteration	SARG
Bin20	MAG_ARGs25	multidrug	mexN	Antibiotic efflux	SARG
Bin14	MAG_ARGs26	macrolide-lincosamide-streptogramin	vat(F)	Enzymatic inactivation	SARG
Bin13	MAG_ARGs27	multidrug	MuxB	Antibiotic efflux	SARG
Bin10	MAG_ARGs28	multidrug	MuxB	Antibiotic efflux	SARG
Bin9	MAG_ARGs29	bacitracin	bacA	Antibiotic target alteration	SARG
Bin7	MAG_ARGs30	rifamycin	rphA	Enzymatic inactivation	SARG
Bin7	MAG_ARGs31	rifamycin	rphA	Enzymatic inactivation	SARG
Bin5	MAG_ARGs32	multidrug	qacH	Antibiotic efflux	SARG
Bin2	MAG_ARGs33	bacitracin	bacA	Antibiotic target alteration	SARG
Bin69	MAG_ARGs34	tetracycline	adeF	Antibiotic efflux	CARD
Bin69	MAG_ARGs35	benzalkonium chloride	qacG	Antibiotic efflux	CARD
Bin67	MAG_ARGs36	benzalkonium chloride	qacG	Antibiotic efflux	CARD
Bin61	MAG_ARGs37	oxytetracycline	Streptomyces rimosus otr(A)	Antibiotic target protection	CARD
Bin52	MAG_ARGs38	benzalkonium chloride	qacG	Antibiotic efflux	CARD
Bin45	MAG_ARGs39	oxytetracycline	Streptomyces rimosus otr(A)	Antibiotic target protection	CARD
Bin44	MAG_ARGs40	tetracycline	adeF	Antibiotic efflux	CARD
Bin44	MAG_ARGs41	tetracycline	adeF	Antibiotic efflux	CARD
Bin44	MAG_ARGs42	benzalkonium chloride	qacG	Antibiotic efflux	CARD
Bin40	MAG_ARGs43	tetracycline	adeF	Antibiotic efflux	CARD
Bin39	MAG_ARGs44	vancomycin	vanT gene in vanG cluster	Antibiotic target alteration	CARD
Bin29	MAG_ARGs45	tetracycline	adeF	Antibiotic efflux	CARD
Bin27	MAG_ARGs46	tetracycline	adeF	Antibiotic efflux	CARD
Bin24	MAG_ARGs47	tetracycline	adeF	Antibiotic efflux	CARD
Bin24	MAG_ARGs48	benzalkonium chloride	qacG	Antibiotic efflux	CARD
Bin23	MAG_ARGs49	vancomycin	vanG	Antibiotic target alteration	CARD
Bin21	MAG_ARGs50	tetracycline	adeF	Antibiotic efflux	CARD
Bin19	MAG_ARGs51	vancomycin	vanG	Antibiotic target alteration	CARD
Bin10	MAG_ARGs52	tetracycline	adeF	Antibiotic efflux	CARD
Bin9	MAG_ARGs53	benzalkonium chloride	qacG	Antibiotic efflux	CARD
Bin9	MAG_ARGs54	tetracycline	adeF	Antibiotic efflux	CARD
Bin3	MAG_ARGs55	tetracycline	adeF	Antibiotic efflux	CARD
Bin3	MAG_ARGs56	tetracycline	adeF	Antibiotic efflux	CARD
Bin2	MAG_ARGs57	tetracycline	adeF	Antibiotic efflux	CARD
Bin2	MAG_ARGs58	benzalkonium chloride	qacG	Antibiotic efflux	CARD
Bin1	MAG_ARGs59	vancomycin	vanT gene in vanG cluster	Antibiotic target alteration	CARD

## Sheet: Table. S3
Table. S3. BGCs identified in MAGs.
BGCs information					The Probabilities of predciton
BGCs	GCF	MAGs	Predicted Product	BiG-SCAPE classificaiton	Activity	The tree model	The logistic regression model	The svm model
MAG_bgcs1	Family_2781	Bin72	terpene	Terpene	antibacterial activity	0.58	0.4	0.6
MAG_bgcs2	Family_2783	Bin72	hserlactone	Others	antibacterial activity	0.49	0.43	0.58
MAG_bgcs3	Family_2499	Bin72	indole	Others	antibacterial activity	0.48	0.4	0.22
MAG_bgcs4	Family_2594	Bin72	terpene	Terpene	antibacterial activity	0.3	0.3	0.06
MAG_bgcs5	Family_2501	Bin71	terpene	Terpene	antibacterial activity	0.3	0.3	0.08
MAG_bgcs6	Family_2809	Bin71	T1PKS	PKSI	antibacterial activity	0.37	0.42	0.35
MAG_bgcs7	Family_2503	Bin71	ladderane	Others	antibacterial activity	0.55	0.4	0.25
MAG_bgcs8	Family_2504	Bin71	RiPP-like	RiPPs	antibacterial activity	0.56	0.4	0.3
MAG_bgcs9	Family_2506	Bin71	terpene	Terpene	antibacterial activity	0.3	0.3	0.06
MAG_bgcs10	Family_2506	Bin70	terpene	Terpene	antibacterial activity	0.3	0.3	0.06
MAG_bgcs11	Family_2507	Bin70	terpene	Terpene	antibacterial activity	0.6	0.4	0.44
MAG_bgcs12	Family_2710	Bin69	NRPS	NRPS	antibacterial activity	0.26	0.41	0.25
MAG_bgcs13	Family_2780	Bin69	acyl_amino_acids	Others	antibacterial activity	0.76	0.5	0.89
MAG_bgcs14	Family_2809	Bin69	T1PKS	PKSI	antibacterial activity	0.2	0.39	0.26
MAG_bgcs15	Family_2555	Bin69	terpene	Terpene	antibacterial activity	0.62	0.41	0.55
MAG_bgcs16	Family_2773	Bin69	hserlactone	Others	antibacterial activity	0.48	0.39	0.25
MAG_bgcs17	Family_2805	Bin69	NRPS	NRPS	antibacterial activity	0.34	0.4	0.19
MAG_bgcs18	Family_2551	Bin69	terpene	Terpene	antibacterial activity	0.3	0.3	0.06
MAG_bgcs19	Family_2808	Bin69	NRPS	NRPS	antibacterial activity	0.25	0.4	0.24
MAG_bgcs20	Family_2712	Bin69	RiPP-like	RiPPs	antibacterial activity	0.56	0.4	0.3
MAG_bgcs21	Family_2708	Bin69	NRPS-like	NRPS	antibacterial activity	0.24	0.4	0.29
MAG_bgcs22	Family_2811	Bin69	NRPS	NRPS	antibacterial activity	0.31	0.4	0.23
MAG_bgcs23	Family_2519	Bin69	hserlactone	Others	antibacterial activity	0.49	0.42	0.46
MAG_bgcs24	Family_2769	Bin69	NRPS-like	NRPS	antibacterial activity	0.53	0.4	0.3
MAG_bgcs25	Family_2546	Bin68	terpene	Terpene	antibacterial activity	0.09	0.28	0.04
MAG_bgcs26	Family_2669	Bin68	T3PKS	PKSother	antibacterial activity	0.53	0.43	0.45
MAG_bgcs27	Family_2808	Bin67	NRPS	NRPS	antibacterial activity	0.25	0.4	0.24
MAG_bgcs28	Family_2551	Bin67	terpene	Terpene	antibacterial activity	0.3	0.3	0.06
MAG_bgcs29	Family_2525	Bin67	hserlactone	Others	antibacterial activity	0.42	0.37	0.18
MAG_bgcs30	Family_2526	Bin67	terpene	Terpene	antibacterial activity	0.3	0.3	0.08
MAG_bgcs31	Family_2771	Bin67	NRPS	NRPS	antibacterial activity	0.13	0.41	0.25
MAG_bgcs32	Family_2769	Bin67	NRPS-like	NRPS	antibacterial activity	0.53	0.4	0.3
MAG_bgcs33	Family_2712	Bin67	RiPP-like	RiPPs	antibacterial activity	0.56	0.4	0.49
MAG_bgcs34	Family_2780	Bin67	acyl_amino_acids	Others	antibacterial activity	0.47	0.4	0.64
MAG_bgcs35	Family_2557	Bin67	terpene	Terpene	antibacterial activity	0.3	0.3	0.06
MAG_bgcs36	Family_2555	Bin67	terpene	Terpene	antibacterial activity	0.58	0.4	0.39
MAG_bgcs37	Family_2710	Bin67	NRPS	NRPS	antibacterial activity	0.25	0.41	0.28
MAG_bgcs38	Family_2701	Bin66	NRPS-like	NRPS	antibacterial activity	0.35	0.35	0.11
MAG_bgcs39	Family_2551	Bin65	terpene	Terpene	antibacterial activity	0.39	0.32	0.07
MAG_bgcs40	Family_2731	Bin65	NRPS-like	NRPS	antibacterial activity	0.35	0.35	0.11
MAG_bgcs41	Family_2555	Bin65	terpene	Terpene	antibacterial activity	0.58	0.4	0.37
MAG_bgcs42	Family_2538	Bin64	NRPS-like	NRPS	antibacterial activity	0.43	0.4	0.14
MAG_bgcs43	Family_2702	Bin64	NRPS-like	NRPS	antibacterial activity	0.48	0.35	0.11
MAG_bgcs44	Family_2540	Bin63	RRE-containing	RiPPs	antibacterial activity	0.77	0.47	0.77
MAG_bgcs45	Family_2795	Bin63	RRE-containing	RiPPs	antibacterial activity	0.76	0.47	0.73
MAG_bgcs46	Family_2542	Bin63	RRE-containing	RiPPs	antibacterial activity	0.79	0.53	0.54
MAG_bgcs47	Family_2798	Bin63	RRE-containing	RiPPs	antibacterial activity	0.76	0.45	0.7
MAG_bgcs48	Family_2701	Bin62	NRPS-like	NRPS	antibacterial activity	0.24	0.4	0.29
MAG_bgcs49	Family_2545	Bin61	terpene	Terpene	antibacterial activity	0.3	0.3	0.06
MAG_bgcs50	Family_2546	Bin61	terpene	Terpene	antibacterial activity	0.09	0.28	0.04
MAG_bgcs51	Family_2683	Bin61	T3PKS	PKSother	antibacterial activity	0.64	0.44	0.37
MAG_bgcs52	Family_2781	Bin61	terpene	Terpene	antibacterial activity	0.42	0.33	0.24
MAG_bgcs53	Family_2549	Bin61	terpene	Terpene	antibacterial activity	0.3	0.31	0.11
MAG_bgcs54	Family_2555	Bin61	terpene	Terpene	antibacterial activity	0.6	0.4	0.53
MAG_bgcs55	Family_2551	Bin60	terpene	Terpene	antibacterial activity	0.3	0.3	0.06
MAG_bgcs56	Family_2791	Bin60	NRPS.T1PKS	PKS-NRP_Hybrids	antibacterial activity	0.1	0.39	0.21
MAG_bgcs57	Family_2769	Bin60	NRPS-like	NRPS	antibacterial activity	0.33	0.4	0.29
MAG_bgcs58	Family_2519	Bin60	hserlactone	Others	antibacterial activity	0.49	0.42	0.46
MAG_bgcs59	Family_2555	Bin60	terpene	Terpene	antibacterial activity	0.6	0.4	0.45
MAG_bgcs60	Family_2806	Bin60	NRPS	NRPS	antibacterial activity	0.34	0.4	0.12
MAG_bgcs61	Family_2557	Bin60	terpene	Terpene	antibacterial activity	0.3	0.3	0.06
MAG_bgcs62	Family_2558	Bin60	RiPP-like	RiPPs	antibacterial activity	0.56	0.4	0.3
MAG_bgcs63	Family_2710	Bin60	NRPS	NRPS	antibacterial activity	0.34	0.4	0.25
MAG_bgcs64	Family_2811	Bin60	NRPS	NRPS	antibacterial activity	0.25	0.41	0.27
MAG_bgcs65	Family_2773	Bin60	hserlactone	Others	antibacterial activity	0.56	0.4	0.3
MAG_bgcs66	Family_2506	Bin58	terpene	Terpene	antibacterial activity	0.16	0.32	0.19
MAG_bgcs67	Family_2791	Bin58	T1PKS	PKSI	antibacterial activity	0.18	0.37	0.12
MAG_bgcs68	Family_2503	Bin58	ladderane	Others	antibacterial activity	0.57	0.42	0.19
MAG_bgcs69	Family_2501	Bin58	terpene	Terpene	antibacterial activity	0.3	0.3	0.08
MAG_bgcs70	Family_2733	Bin58	RiPP-like	RiPPs	antibacterial activity	0.56	0.4	0.3
MAG_bgcs71	Family_2621	Bin59	T3PKS	PKSother	antibacterial activity	0.57	0.43	0.23
MAG_bgcs72	Family_2582	Bin59	arylpolyene	Others	antibacterial activity	0.49	0.4	0.28
MAG_bgcs73	Family_2718	Bin59	RiPP-like	RiPPs	antibacterial activity	0.56	0.4	0.3
MAG_bgcs74	Family_2620	Bin59	RiPP-like	RiPPs	antibacterial activity	0.56	0.4	0.3
MAG_bgcs75	Family_2720	Bin59	NRPS-like	NRPS	antibacterial activity	0.24	0.34	0.12
MAG_bgcs76	Family_2507	Bin59	terpene	Terpene	antibacterial activity	0.58	0.39	0.43
MAG_bgcs77	Family_2723	Bin59	terpene	Terpene	antibacterial activity	0.24	0.29	0.06
MAG_bgcs78	Family_2725	Bin59	terpene	Terpene	antibacterial activity	0.3	0.3	0.06
MAG_bgcs79	Family_2621	Bin57	T3PKS	PKSother	antibacterial activity	0.57	0.43	0.23
MAG_bgcs80	Family_2723	Bin57	terpene	Terpene	antibacterial activity	0.24	0.21	0.02
MAG_bgcs81	Family_2620	Bin57	RiPP-like	RiPPs	antibacterial activity	0.56	0.4	0.3
MAG_bgcs82	Family_2725	Bin57	terpene	Terpene	antibacterial activity	0.3	0.3	0.06
MAG_bgcs83	Family_2719	Bin57	arylpolyene	Others	antibacterial activity	0.51	0.4	0.29
MAG_bgcs84	Family_2618	Bin57	RiPP-like	RiPPs	antibacterial activity	0.56	0.4	0.3
MAG_bgcs85	Family_2720	Bin57	NRPS-like	NRPS	antibacterial activity	0.24	0.4	0.29
MAG_bgcs86	Family_2582	Bin57	arylpolyene	Others	antibacterial activity	0.48	0.4	0.29
MAG_bgcs87	Family_2583	Bin55	NAPAA	NRPS	antibacterial activity	0.56	0.44	0.63
MAG_bgcs88	Family_2584	Bin55	T3PKS	PKSother	antibacterial activity	0.76	0.61	0.58
MAG_bgcs89	Family_607	Bin55	terpene	Terpene	antibacterial activity	0.26	0.23	0.24
MAG_bgcs90	Family_2586	Bin55	RRE-containing	RiPPs	antibacterial activity	0.63	0.45	0.77
MAG_bgcs91	Family_2587	Bin55	betalactone	Others	antibacterial activity	0.39	0.35	0.38
MAG_bgcs92	Family_2669	Bin54	T3PKS	PKSother	antibacterial activity	0.68	0.45	0.52
MAG_bgcs93	Family_2686	Bin54	terpene	Terpene	antibacterial activity	0.11	0.28	0.05
MAG_bgcs94	Family_2596	Bin54	terpene	Terpene	antibacterial activity	0.25	0.29	0.08
MAG_bgcs95	Family_2683	Bin53	T3PKS	PKSother	antibacterial activity	0.49	0.44	0.16
MAG_bgcs96	Family_2781	Bin53	terpene	Terpene	antibacterial activity	0.44	0.33	0.43
MAG_bgcs97	Family_2499	Bin53	indole	Others	antibacterial activity	0.37	0.32	0.11
MAG_bgcs98	Family_2594	Bin53	terpene	Terpene	antibacterial activity	0.35	0.31	0.06
MAG_bgcs99	Family_2669	Bin51	T3PKS	PKSother	antibacterial activity	0.64	0.44	0.32
MAG_bgcs100	Family_2596	Bin51	terpene	Terpene	antibacterial activity	0.3	0.3	0.1
MAG_bgcs101	Family_2597	Bin51	terpene	Terpene	antibacterial activity	0.53	0.39	0.15
MAG_bgcs102	Family_2686	Bin51	terpene	Terpene	antibacterial activity	0.09	0.28	0.04
MAG_bgcs103	Family_2809	Bin51	T1PKS	PKSI	antibacterial activity	0.47	0.4	0.3
MAG_bgcs104	Family_2555	Bin52	terpene	Terpene	antibacterial activity	0.6	0.4	0.45
MAG_bgcs105	Family_2708	Bin52	NRPS	NRPS	antibacterial activity	0.32	0.41	0.3
MAG_bgcs106	Family_2780	Bin52	acyl_amino_acids	Others	antibacterial activity	0.41	0.4	0.65
MAG_bgcs107	Family_2805	Bin52	NRPS	NRPS	antibacterial activity	0.24	0.4	0.23
MAG_bgcs108	Family_2773	Bin52	hserlactone	Others	antibacterial activity	0.61	0.4	0.49
MAG_bgcs109	Family_2762	Bin52	terpene	Terpene	antibacterial activity	0.3	0.3	0.06
MAG_bgcs110	Family_2777	Bin52	terpene	Terpene	antibacterial activity	0.21	0.31	0.07
MAG_bgcs111	Family_2710	Bin52	NRPS	NRPS	antibacterial activity	0.3	0.41	0.26
MAG_bgcs112	Family_2708	Bin52	NRPS	NRPS	antibacterial activity	0.38	0.4	0.26
MAG_bgcs113	Family_2805	Bin52	NRPS	NRPS	antibacterial activity	0.35	0.41	0.25
MAG_bgcs114	Family_2809	Bin52	T1PKS	PKSI	antibacterial activity	0.26	0.39	0.26
MAG_bgcs115	Family_2712	Bin52	RiPP-like	RiPPs	antibacterial activity	0.56	0.4	0.3
MAG_bgcs116	Family_2708	Bin52	NRPS	NRPS	antibacterial activity	0.48	0.4	0.27
MAG_bgcs117	Family_2719	Bin50	arylpolyene	Others	antibacterial activity	0.42	0.4	0.27
MAG_bgcs118	Family_2614	Bin50	indole	Others	antibacterial activity	0.48	0.41	0.48
MAG_bgcs119	Family_2723	Bin50	terpene	Terpene	antibacterial activity	0.24	0.21	0.02
MAG_bgcs120	Family_2725	Bin50	terpene	Terpene	antibacterial activity	0.3	0.3	0.06
MAG_bgcs121	Family_2507	Bin50	terpene	Terpene	antibacterial activity	0.58	0.39	0.43
MAG_bgcs122	Family_2618	Bin50	RiPP-like	RiPPs	antibacterial activity	0.56	0.4	0.3
MAG_bgcs123	Family_2621	Bin50	T3PKS	PKSother	antibacterial activity	0.58	0.41	0.26
MAG_bgcs124	Family_2620	Bin50	RiPP-like	RiPPs	antibacterial activity	0.56	0.4	0.3
MAG_bgcs125	Family_2621	Bin50	T3PKS	PKSother	antibacterial activity	0.54	0.43	0.21
MAG_bgcs126	Family_2507	Bin49	terpene	Terpene	antibacterial activity	0.46	0.46	0.58
MAG_bgcs127	Family_2623	Bin49	lanthipeptide-class-v	RiPPs	antibacterial activity	0.81	0.5	0.7
MAG_bgcs128	Family_2805	Bin49	NRPS	NRPS	antibacterial activity	0.21	0.4	0.23
MAG_bgcs129	Family_2788	Bin49	terpene	Terpene	antibacterial activity	0.13	0.25	0.05
MAG_bgcs130	Family_2731	Bin49	NRPS-like	NRPS	antibacterial activity	0.24	0.35	0.1
MAG_bgcs131	Family_2809	Bin49	T1PKS	PKSI	antibacterial activity	0.23	0.39	0.24
MAG_bgcs132	Family_2664	Bin49	RRE-containing	RiPPs	antibacterial activity	0.76	0.45	0.68
MAG_bgcs133	Family_2542	Bin49	RRE-containing	RiPPs	antibacterial activity	0.83	0.53	0.86
MAG_bgcs134	Family_2715	Bin49	NRPS-like	NRPS	antibacterial activity	0.42	0.4	0.29
MAG_bgcs135	Family_2631	Bin47	RiPP-like	RiPPs	antibacterial activity	0.68	0.46	0.55
MAG_bgcs136	Family_2632	Bin47	terpene	Terpene	antibacterial activity	0.09	0.28	0.04
MAG_bgcs137	Family_2788	Bin47	terpene	Terpene	antibacterial activity	0.23	0.24	0.03
MAG_bgcs138	Family_2760	Bin47	terpene	Terpene	antibacterial activity	0.58	0.4	0.35
MAG_bgcs139	Family_2507	Bin47	terpene	Terpene	antibacterial activity	0.45	0.42	0.44
MAG_bgcs140	Family_2545	Bin45	terpene	Terpene	antibacterial activity	0.34	0.3	0.07
MAG_bgcs141	Family_2781	Bin45	terpene	Terpene	antibacterial activity	0.42	0.33	0.43
MAG_bgcs142	Family_2783	Bin45	hserlactone	Others	antibacterial activity	0.49	0.46	0.58
MAG_bgcs143	Family_2683	Bin45	T3PKS	PKSother	antibacterial activity	0.59	0.44	0.23
MAG_bgcs144	Family_2546	Bin45	terpene	Terpene	antibacterial activity	0.3	0.3	0.06
MAG_bgcs145	Family_604	Bin44	terpene	Terpene	antibacterial activity	0.08	0.22	0.02
MAG_bgcs146	Family_2555	Bin44	terpene	Terpene	antibacterial activity	0.36	0.25	0.11
MAG_bgcs147	Family_2643	Bin44	terpene	Terpene	antibacterial activity	0.29	0.35	0.21
MAG_bgcs148	Family_2644	Bin44	thioamitides	RiPPs	antibacterial activity	0.53	0.41	0.22
MAG_bgcs149	Family_2645	Bin44	redox-cofactor	RiPPs	antibacterial activity	0.7	0.52	0.86
MAG_bgcs150	Family_2654	Bin44	NRPS	NRPS	antibacterial activity	0.22	0.4	0.06
MAG_bgcs151	Family_2647	Bin44	betalactone	Others	antibacterial activity	0.43	0.37	0.41
MAG_bgcs152	Family_2648	Bin44	RiPP-like	RiPPs	antibacterial activity	0.54	0.41	0.11
MAG_bgcs153	Family_2657	Bin44	NRPS-like	NRPS	antibacterial activity	0.23	0.41	0.3
MAG_bgcs154	Family_2650	Bin44	phosphonate	Others	antibacterial activity	0.56	0.41	0.53
MAG_bgcs155	Family_2651	Bin43	RRE-containing	RiPPs	antibacterial activity	0.69	0.43	0.62
MAG_bgcs156	Family_2762	Bin42	terpene	Terpene	antibacterial activity	0.3	0.3	0.06
MAG_bgcs157	Family_2653	Bin42	hserlactone	Others	antibacterial activity	0.63	0.48	0.28
MAG_bgcs158	Family_2654	Bin42	NRPS	NRPS	antibacterial activity	0.06	0.39	0.06
MAG_bgcs159	Family_2766	Bin42	RiPP-like	RiPPs	antibacterial activity	0.82	0.52	0.88
MAG_bgcs160	Family_2793	Bin42	terpene	Terpene	antibacterial activity	0.6	0.4	0.91
MAG_bgcs161	Family_2657	Bin42	NRPS-like	NRPS	antibacterial activity	0.15	0.4	0.23
MAG_bgcs162	Family_2762	Bin40	terpene	Terpene	antibacterial activity	0.37	0.31	0.1
MAG_bgcs163	Family_2659	Bin40	RiPP-like	RiPPs	antibacterial activity	0.62	0.46	0.44
MAG_bgcs164	Family_2760	Bin40	terpene	Terpene	antibacterial activity	0.66	0.47	0.56
MAG_bgcs165	Family_2793	Bin40	terpene	Terpene	antibacterial activity	0.58	0.4	0.37
MAG_bgcs166	Family_2760	Bin40	terpene	Terpene	antibacterial activity	0.58	0.4	0.39
MAG_bgcs167	Family_2805	Bin40	NRPS	NRPS	antibacterial activity	0.27	0.4	0.24
MAG_bgcs168	Family_2664	Bin40	RRE-containing	RiPPs	antibacterial activity	0.76	0.45	0.68
MAG_bgcs169	Family_2665	Bin40	terpene	Terpene	antibacterial activity	0.28	0.25	0.05
MAG_bgcs170	Family_2666	Bin40	phosphonate	Others	antibacterial activity	0.58	0.4	0.52
MAG_bgcs171	Family_2653	Bin40	hserlactone	Others	antibacterial activity	0.65	0.58	0.73
MAG_bgcs172	Family_2618	Bin40	RiPP-like	RiPPs	antibacterial activity	0.56	0.4	0.3
MAG_bgcs173	Family_2669	Bin41	T3PKS	PKSother	antibacterial activity	0.64	0.44	0.3
MAG_bgcs174	Family_2686	Bin41	terpene	Terpene	antibacterial activity	0.09	0.28	0.04
MAG_bgcs175	Family_2811	Bin41	NRPS	NRPS	antibacterial activity	0.42	0.4	0.24
MAG_bgcs176	Family_2666	Bin39	phosphonate	Others	antibacterial activity	0.45	0.4	0.52
MAG_bgcs177	Family_2673	Bin39	terpene	Terpene	antibacterial activity	0.36	0.29	0.1
MAG_bgcs178	Family_2674	Bin39	RiPP-like	RiPPs	antibacterial activity	0.6	0.46	0.64
MAG_bgcs179	Family_2762	Bin39	terpene	Terpene	antibacterial activity	0.32	0.3	0.06
MAG_bgcs180	Family_2793	Bin39	terpene	Terpene	antibacterial activity	0.6	0.4	0.91
MAG_bgcs181	Family_2683	Bin38	T3PKS	PKSother	antibacterial activity	0.51	0.43	0.19
MAG_bgcs182	Family_2783	Bin38	hserlactone	Others	antibacterial activity	0.45	0.4	0.35
MAG_bgcs183	Family_2785	Bin38	terpene	Terpene	antibacterial activity	0.3	0.3	0.06
MAG_bgcs184	Family_2743	Bin37	terpene	Terpene	antibacterial activity	0.03	0.22	0.02
MAG_bgcs185	Family_2742	Bin37	RRE-containing	RiPPs	antibacterial activity	0.76	0.45	0.68
MAG_bgcs186	Family_2781	Bin36	terpene	Terpene	antibacterial activity	0.44	0.33	0.43
MAG_bgcs187	Family_2683	Bin36	T3PKS	PKSother	antibacterial activity	0.54	0.43	0.21
MAG_bgcs188	Family_2809	Bin35	T1PKS	PKSI	antibacterial activity	0.24	0.4	0.26
MAG_bgcs189	Family_2710	Bin35	NRPS	NRPS	antibacterial activity	0.37	0.4	0.25
MAG_bgcs190	Family_2686	Bin35	terpene	Terpene	antibacterial activity	0.09	0.28	0.04
MAG_bgcs191	Family_2808	Bin35	NRPS-like	NRPS	antibacterial activity	0.26	0.4	0.28
MAG_bgcs192	Family_2688	Bin35	terpene	Terpene	antibacterial activity	0.53	0.39	0.19
MAG_bgcs193	Family_2669	Bin35	T3PKS	PKSother	antibacterial activity	0.54	0.43	0.21
MAG_bgcs194	Family_2683	Bin34	T3PKS	PKSother	antibacterial activity	0.42	0.43	0.21
MAG_bgcs195	Family_2715	Bin32	NRPS-like	NRPS	antibacterial activity	0.52	0.39	0.23
MAG_bgcs196	Family_2692	Bin31	RRE-containing	RiPPs	antibacterial activity	0.9	0.5	0.71
MAG_bgcs197	Family_2693	Bin31	RRE-containing	RiPPs	antibacterial activity	0.69	0.42	0.55
MAG_bgcs198	Family_2694	Bin31	terpene	Terpene	antibacterial activity	0.43	0.32	0.14
MAG_bgcs199	Family_2695	Bin30	terpene	Terpene	antibacterial activity	0.13	0.31	0.07
MAG_bgcs200	Family_2696	Bin30	terpene	Terpene	antibacterial activity	0.3	0.22	0.04
MAG_bgcs201	Family_2702	Bin28	NRPS-like	NRPS	antibacterial activity	0.4	0.36	0.16
MAG_bgcs202	Family_2698	Bin27	lassopeptide	RiPPs	antibacterial activity	0.87	0.49	0.92
MAG_bgcs203	Family_2715	Bin26	NRPS-like	NRPS	antibacterial activity	0.24	0.35	0.1
MAG_bgcs204	Family_2730	Bin26	NRPS-like	NRPS	antibacterial activity	0.37	0.35	0.11
MAG_bgcs205	Family_2701	Bin25	NRPS-like	NRPS	antibacterial activity	0.6	0.43	0.24
MAG_bgcs206	Family_2702	Bin25	NRPS-like	NRPS	antibacterial activity	0.53	0.39	0.2
MAG_bgcs207	Family_2730	Bin25	NRPS-like	NRPS	antibacterial activity	0.13	0.37	0.06
MAG_bgcs208	Family_2551	Bin24	terpene	Terpene	antibacterial activity	0.3	0.3	0.06
MAG_bgcs209	Family_2769	Bin24	NRPS-like	NRPS	antibacterial activity	0.23	0.35	0.1
MAG_bgcs210	Family_2791	Bin24	NRPS-like.T1PKS	PKS-NRP_Hybrids	antibacterial activity	0.13	0.4	0.26
MAG_bgcs211	Family_2805	Bin24	NRPS	NRPS	antibacterial activity	0.24	0.4	0.23
MAG_bgcs212	Family_2708	Bin24	NRPS	NRPS	antibacterial activity	0.39	0.4	0.25
MAG_bgcs213	Family_2709	Bin24	RiPP-like	RiPPs	antibacterial activity	0.56	0.4	0.27
MAG_bgcs214	Family_2710	Bin24	NRPS	NRPS	antibacterial activity	0.33	0.41	0.25
MAG_bgcs215	Family_2555	Bin24	terpene	Terpene	antibacterial activity	0.6	0.4	0.44
MAG_bgcs216	Family_2712	Bin24	RiPP-like	RiPPs	antibacterial activity	0.56	0.4	0.3
MAG_bgcs217	Family_2777	Bin24	terpene	Terpene	antibacterial activity	0.26	0.3	0.06
MAG_bgcs218	Family_2730	Bin23	NRPS-like	NRPS	antibacterial activity	0.58	0.49	0.28
MAG_bgcs219	Family_2715	Bin23	NRPS-like	NRPS	antibacterial activity	0.58	0.39	0.24
MAG_bgcs220	Family_2730	Bin23	NRPS-like	NRPS	antibacterial activity	0.13	0.34	0.03
MAG_bgcs221	Family_2555	Bin22	terpene	Terpene	antibacterial activity	0.52	0.4	0.32
MAG_bgcs222	Family_2718	Bin22	RiPP-like	RiPPs	antibacterial activity	0.56	0.4	0.3
MAG_bgcs223	Family_2719	Bin22	arylpolyene	Others	antibacterial activity	0.36	0.41	0.28
MAG_bgcs224	Family_2720	Bin22	NRPS-like	NRPS	antibacterial activity	0.13	0.4	0.23
MAG_bgcs225	Family_2582	Bin22	arylpolyene	Others	antibacterial activity	0.48	0.4	0.29
MAG_bgcs226	Family_2621	Bin22	T3PKS	PKSother	antibacterial activity	0.54	0.43	0.21
MAG_bgcs227	Family_2723	Bin22	terpene	Terpene	antibacterial activity	0.24	0.21	0.02
MAG_bgcs228	Family_2620	Bin22	RiPP-like	RiPPs	antibacterial activity	0.56	0.4	0.3
MAG_bgcs229	Family_2725	Bin22	terpene	Terpene	antibacterial activity	0.3	0.3	0.06
MAG_bgcs230	Family_2726	Bin21	NRPS-like	NRPS	antibacterial activity	0.28	0.2	0.36
MAG_bgcs231	Family_2727	Bin21	terpene	Terpene	antibacterial activity	0.46	0.35	0.16
MAG_bgcs232	Family_2728	Bin20	terpene	Terpene	antibacterial activity	0.31	0.36	0.27
MAG_bgcs233	Family_2729	Bin20	hserlactone	Others	antibacterial activity	0.62	0.62	0.68
MAG_bgcs234	Family_2730	Bin19	NRPS-like	NRPS	antibacterial activity	0.3	0.35	0.1
MAG_bgcs235	Family_2731	Bin18	NRPS-like	NRPS	antibacterial activity	0.21	0.35	0.1
MAG_bgcs236	Family_2503	Bin18	ladderane	Others	antibacterial activity	0.49	0.4	0.29
MAG_bgcs237	Family_2733	Bin18	RiPP-like	RiPPs	antibacterial activity	0.56	0.4	0.3
MAG_bgcs238	Family_2785	Bin18	terpene	Terpene	antibacterial activity	0.3	0.3	0.06
MAG_bgcs239	Family_2506	Bin18	terpene	Terpene	antibacterial activity	0.3	0.3	0.06
MAG_bgcs240	Family_2742	Bin17	RRE-containing	RiPPs	antibacterial activity	0.77	0.45	0.72
MAG_bgcs241	Family_2788	Bin17	terpene	Terpene	antibacterial activity	0.27	0.24	0.03
MAG_bgcs242	Family_2738	Bin17	RRE-containing	RiPPs	antibacterial activity	0.88	0.63	0.94
MAG_bgcs243	Family_2808	Bin16	NRPS-like	NRPS	antibacterial activity	0.11	0.41	0.11
MAG_bgcs244	Family_2507	Bin16	terpene	Terpene	antibacterial activity	0.6	0.41	0.41
MAG_bgcs245	Family_2501	Bin16	terpene	Terpene	antibacterial activity	0.3	0.3	0.06
MAG_bgcs246	Family_2742	Bin15	RRE-containing	RiPPs	antibacterial activity	0.77	0.45	0.73
MAG_bgcs247	Family_2743	Bin15	terpene	Terpene	antibacterial activity	0.16	0.24	0.03
MAG_bgcs248	Family_2744	Bin14	NRPS-like	NRPS	antibacterial activity	0.33	0.42	0.32
MAG_bgcs249	Family_2742	Bin14	RRE-containing	RiPPs	antibacterial activity	0.77	0.45	0.72
MAG_bgcs250	Family_2743	Bin14	terpene	Terpene	antibacterial activity	0.16	0.24	0.03
MAG_bgcs251	Family_2738	Bin14	RRE-containing	RiPPs	antibacterial activity	0.76	0.45	0.68
MAG_bgcs252	Family_2788	Bin12	terpene	Terpene	antibacterial activity	0.09	0.25	0.19
MAG_bgcs253	Family_2786	Bin12	RRE-containing.lassopeptide	RiPPs	antibacterial activity	0.44	0.48	0.83
MAG_bgcs254	Family_2507	Bin12	terpene	Terpene	antibacterial activity	0.31	0.34	0.58
MAG_bgcs255	Family_2789	Bin12	NRPS-like	NRPS	antibacterial activity	0.42	0.43	0.52
MAG_bgcs256	Family_2769	Bin12	NRPS-like	NRPS	antibacterial activity	0.26	0.35	0.1
MAG_bgcs257	Family_2683	Bin12	T3PKS	PKSother	antibacterial activity	0.58	0.44	0.21
MAG_bgcs258	Family_2683	Bin11	T3PKS	PKSother	antibacterial activity	0.54	0.43	0.21
MAG_bgcs259	Family_2755	Bin13	betalactone	Others	antibacterial activity	0.33	0.37	0.1
MAG_bgcs260	Family_2507	Bin13	terpene	Terpene	antibacterial activity	0.61	0.49	0.54
MAG_bgcs261	Family_2757	Bin13	RiPP-like	RiPPs	antibacterial activity	0.63	0.4	0.21
MAG_bgcs262	Family_2769	Bin13	NRPS-like	NRPS	antibacterial activity	0.41	0.33	0.09
MAG_bgcs263	Family_2546	Bin13	terpene	Terpene	antibacterial activity	0.09	0.2	0.02
MAG_bgcs264	Family_2760	Bin10	terpene	Terpene	antibacterial activity	0.83	0.64	0.94
MAG_bgcs265	Family_2666	Bin10	phosphonate	Others	antibacterial activity	0.32	0.38	0.58
MAG_bgcs266	Family_2762	Bin10	terpene	Terpene	antibacterial activity	0.39	0.29	0.22
MAG_bgcs267	Family_2763	Bin10	betalactone	Others	antibacterial activity	0.38	0.4	0.65
MAG_bgcs268	Family_2653	Bin10	hserlactone	Others	antibacterial activity	0.71	0.64	0.61
MAG_bgcs269	Family_2765	Bin10	RiPP-like	RiPPs	antibacterial activity	0.52	0.36	0.21
MAG_bgcs270	Family_2766	Bin10	RiPP-like	RiPPs	antibacterial activity	0.73	0.58	0.94
MAG_bgcs271	Family_2767	Bin10	terpene	Terpene	antibacterial activity	0.78	0.49	0.84
MAG_bgcs272	Family_2791	Bin9	NRPS-like.T1PKS	PKS-NRP_Hybrids	antibacterial activity	0.14	0.38	0.11
MAG_bgcs273	Family_2769	Bin9	NRPS-like	NRPS	antibacterial activity	0.27	0.37	0.2
MAG_bgcs274	Family_2551	Bin9	terpene	Terpene	antibacterial activity	0.32	0.3	0.06
MAG_bgcs275	Family_2771	Bin9	NRPS	NRPS	antibacterial activity	0.08	0.28	0.07
MAG_bgcs276	Family_2805	Bin9	NRPS	NRPS	antibacterial activity	0.3	0.41	0.26
MAG_bgcs277	Family_2773	Bin9	hserlactone	Others	antibacterial activity	0.47	0.37	0.34
MAG_bgcs278	Family_2519	Bin9	hserlactone	Others	antibacterial activity	0.51	0.36	0.32
MAG_bgcs279	Family_2806	Bin9	NRPS	NRPS	antibacterial activity	0.17	0.41	0.1
MAG_bgcs280	Family_2618	Bin9	RiPP-like	RiPPs	antibacterial activity	0.6	0.43	0.48
MAG_bgcs281	Family_2777	Bin9	terpene	Terpene	antibacterial activity	0.18	0.31	0.07
MAG_bgcs282	Family_2555	Bin9	terpene	Terpene	antibacterial activity	0.61	0.41	0.54
MAG_bgcs283	Family_2779	Bin9	linaridin	RiPPs	antibacterial activity	0.51	0.4	0.38
MAG_bgcs284	Family_2780	Bin9	acyl_amino_acids	Others	antibacterial activity	0.63	0.49	0.95
MAG_bgcs285	Family_2781	Bin7	terpene	Terpene	antibacterial activity	0.42	0.33	0.44
MAG_bgcs286	Family_2683	Bin7	T3PKS	PKSother	antibacterial activity	0.54	0.45	0.27
MAG_bgcs287	Family_2783	Bin7	hserlactone	Others	antibacterial activity	0.41	0.44	0.65
MAG_bgcs288	Family_2546	Bin7	terpene	Terpene	antibacterial activity	0.09	0.28	0.04
MAG_bgcs289	Family_2785	Bin7	terpene	Terpene	antibacterial activity	0.3	0.3	0.06
MAG_bgcs290	Family_2786	Bin6	RRE-containing.lassopeptide	RiPPs	antibacterial activity	0.86	0.53	0.96
MAG_bgcs291	Family_2507	Bin6	terpene	Terpene	antibacterial activity	0.47	0.42	0.51
MAG_bgcs292	Family_2788	Bin6	terpene	Terpene	antibacterial activity	0.16	0.24	0.03
MAG_bgcs293	Family_2789	Bin6	NRPS-like	NRPS	antibacterial activity	0.26	0.35	0.1
MAG_bgcs294	Family_2683	Bin6	T3PKS	PKSother	antibacterial activity	0.54	0.43	0.27
MAG_bgcs295	Family_2791	Bin5	NRPS-like.T1PKS	PKS-NRP_Hybrids	antibacterial activity	0.21	0.4	0.24
MAG_bgcs296	Family_2712	Bin5	RiPP-like	RiPPs	antibacterial activity	0.56	0.4	0.3
MAG_bgcs297	Family_2793	Bin4	terpene	Terpene	antibacterial activity	0.6	0.4	0.91
MAG_bgcs298	Family_2665	Bin4	terpene	Terpene	antibacterial activity	0.28	0.25	0.05
MAG_bgcs299	Family_2795	Bin3	RRE-containing	RiPPs	antibacterial activity	0.72	0.49	0.81
MAG_bgcs300	Family_2542	Bin3	RRE-containing.lassopeptide	RiPPs	antibacterial activity	0.86	0.58	0.83
MAG_bgcs301	Family_2540	Bin3	RRE-containing	RiPPs	antibacterial activity	0.73	0.54	0.8
MAG_bgcs302	Family_2798	Bin3	RRE-containing	RiPPs	antibacterial activity	0.77	0.47	0.6
MAG_bgcs303	Family_2698	Bin3	lassopeptide	RiPPs	antibacterial activity	0.88	0.55	0.98
MAG_bgcs304	Family_2780	Bin2	acyl_amino_acids	Others	antibacterial activity	0.6	0.49	0.93
MAG_bgcs305	Family_2805	Bin2	NRPS	NRPS	antibacterial activity	0.22	0.4	0.23
MAG_bgcs306	Family_2806	Bin2	NRPS	NRPS	antibacterial activity	0.29	0.4	0.12
MAG_bgcs307	Family_2555	Bin2	terpene	Terpene	antibacterial activity	0.6	0.4	0.45
MAG_bgcs308	Family_2808	Bin2	NRPS-like	NRPS	antibacterial activity	0.17	0.4	0.28
MAG_bgcs309	Family_2809	Bin2	T1PKS	PKSI	antibacterial activity	0.26	0.39	0.26
MAG_bgcs310	Family_2810	Bin2	linaridin	RiPPs	antibacterial activity	0.61	0.43	0.44
MAG_bgcs311	Family_2811	Bin2	NRPS	NRPS	antibacterial activity	0.36	0.4	0.23
MAG_bgcs312	Family_2653	Bin1	hserlactone	Others	antibacterial activity	0.65	0.49	0.33
MAG_bgcs313	Family_2507	Bin1	terpene	Terpene	antibacterial activity	0.6	0.4	0.45
MAG_bgcs314	Family_2802	Bin1	RiPP-like	RiPPs	antibacterial activity	0.56	0.4	0.3
MAG_bgcs315	Family_2546	Bin1	terpene	Terpene	antibacterial activity	0.24	0.29	0.06
MAG_bgcs1	Family_2781	Bin72	terpene	Terpene	antifungal activity	0.13	0.15	0.1
MAG_bgcs2	Family_2783	Bin72	hserlactone	Others	antifungal activity	0.01	0.15	0.08
MAG_bgcs3	Family_2499	Bin72	indole	Others	antifungal activity	0.39	0.2	0.16
MAG_bgcs4	Family_2594	Bin72	terpene	Terpene	antifungal activity	0.01	0.12	0.03
MAG_bgcs5	Family_2501	Bin71	terpene	Terpene	antifungal activity	0.21	0.14	0.05
MAG_bgcs6	Family_2809	Bin71	T1PKS	PKSI	antifungal activity	0.07	0.18	0.15
MAG_bgcs7	Family_2503	Bin71	ladderane	Others	antifungal activity	0.07	0.18	0.1
MAG_bgcs8	Family_2504	Bin71	RiPP-like	RiPPs	antifungal activity	0.01	0.15	0.07
MAG_bgcs9	Family_2506	Bin71	terpene	Terpene	antifungal activity	0.01	0.12	0.03
MAG_bgcs10	Family_2506	Bin70	terpene	Terpene	antifungal activity	0.01	0.12	0.03
MAG_bgcs11	Family_2507	Bin70	terpene	Terpene	antifungal activity	0.09	0.15	0.07
MAG_bgcs12	Family_2710	Bin69	NRPS	NRPS	antifungal activity	0.01	0.16	0.1
MAG_bgcs13	Family_2780	Bin69	acyl_amino_acids	Others	antifungal activity	0.01	0.12	0.03
MAG_bgcs14	Family_2809	Bin69	T1PKS	PKSI	antifungal activity	0.03	0.16	0.08
MAG_bgcs15	Family_2555	Bin69	terpene	Terpene	antifungal activity	0.12	0.15	0.09
MAG_bgcs16	Family_2773	Bin69	hserlactone	Others	antifungal activity	0.03	0.15	0.07
MAG_bgcs17	Family_2805	Bin69	NRPS	NRPS	antifungal activity	0.01	0.15	0.09
MAG_bgcs18	Family_2551	Bin69	terpene	Terpene	antifungal activity	0.01	0.12	0.03
MAG_bgcs19	Family_2808	Bin69	NRPS	NRPS	antifungal activity	0.01	0.15	0.09
MAG_bgcs20	Family_2712	Bin69	RiPP-like	RiPPs	antifungal activity	0.01	0.15	0.07
MAG_bgcs21	Family_2708	Bin69	NRPS-like	NRPS	antifungal activity	0.01	0.15	0.07
MAG_bgcs22	Family_2811	Bin69	NRPS	NRPS	antifungal activity	0.01	0.16	0.09
MAG_bgcs23	Family_2519	Bin69	hserlactone	Others	antifungal activity	0.11	0.16	0.13
MAG_bgcs24	Family_2769	Bin69	NRPS-like	NRPS	antifungal activity	0.01	0.15	0.07
MAG_bgcs25	Family_2546	Bin68	terpene	Terpene	antifungal activity	0.03	0.14	0.06
MAG_bgcs26	Family_2669	Bin68	T3PKS	PKSother	antifungal activity	0.05	0.14	0.08
MAG_bgcs27	Family_2808	Bin67	NRPS	NRPS	antifungal activity	0.01	0.15	0.09
MAG_bgcs28	Family_2551	Bin67	terpene	Terpene	antifungal activity	0.01	0.12	0.03
MAG_bgcs29	Family_2525	Bin67	hserlactone	Others	antifungal activity	0.03	0.14	0.07
MAG_bgcs30	Family_2526	Bin67	terpene	Terpene	antifungal activity	0.01	0.11	0.04
MAG_bgcs31	Family_2771	Bin67	NRPS	NRPS	antifungal activity	0.03	0.16	0.09
MAG_bgcs32	Family_2769	Bin67	NRPS-like	NRPS	antifungal activity	0.01	0.15	0.07
MAG_bgcs33	Family_2712	Bin67	RiPP-like	RiPPs	antifungal activity	0.05	0.16	0.1
MAG_bgcs34	Family_2780	Bin67	acyl_amino_acids	Others	antifungal activity	0.01	0.13	0.05
MAG_bgcs35	Family_2557	Bin67	terpene	Terpene	antifungal activity	0.01	0.12	0.03
MAG_bgcs36	Family_2555	Bin67	terpene	Terpene	antifungal activity	0.01	0.14	0.07
MAG_bgcs37	Family_2710	Bin67	NRPS	NRPS	antifungal activity	0.03	0.16	0.08
MAG_bgcs38	Family_2701	Bin66	NRPS-like	NRPS	antifungal activity	0.01	0.14	0.06
MAG_bgcs39	Family_2551	Bin65	terpene	Terpene	antifungal activity	0.01	0.11	0.03
MAG_bgcs40	Family_2731	Bin65	NRPS-like	NRPS	antifungal activity	0.01	0.14	0.06
MAG_bgcs41	Family_2555	Bin65	terpene	Terpene	antifungal activity	0.09	0.15	0.07
MAG_bgcs42	Family_2538	Bin64	NRPS-like	NRPS	antifungal activity	0.01	0.15	0.06
MAG_bgcs43	Family_2702	Bin64	NRPS-like	NRPS	antifungal activity	0.01	0.14	0.05
MAG_bgcs44	Family_2540	Bin63	RRE-containing	RiPPs	antifungal activity	0.01	0.16	0.11
MAG_bgcs45	Family_2795	Bin63	RRE-containing	RiPPs	antifungal activity	0.05	0.15	0.07
MAG_bgcs46	Family_2542	Bin63	RRE-containing	RiPPs	antifungal activity	0.01	0.12	0.04
MAG_bgcs47	Family_2798	Bin63	RRE-containing	RiPPs	antifungal activity	0.01	0.14	0.06
MAG_bgcs48	Family_2701	Bin62	NRPS-like	NRPS	antifungal activity	0.01	0.15	0.08
MAG_bgcs49	Family_2545	Bin61	terpene	Terpene	antifungal activity	0.01	0.12	0.03
MAG_bgcs50	Family_2546	Bin61	terpene	Terpene	antifungal activity	0.01	0.12	0.05
MAG_bgcs51	Family_2683	Bin61	T3PKS	PKSother	antifungal activity	0.06	0.14	0.07
MAG_bgcs52	Family_2781	Bin61	terpene	Terpene	antifungal activity	0.09	0.13	0.08
MAG_bgcs53	Family_2549	Bin61	terpene	Terpene	antifungal activity	0.01	0.13	0.05
MAG_bgcs54	Family_2555	Bin61	terpene	Terpene	antifungal activity	0.09	0.15	0.08
MAG_bgcs55	Family_2551	Bin60	terpene	Terpene	antifungal activity	0.03	0.12	0.03
MAG_bgcs56	Family_2791	Bin60	NRPS.T1PKS	PKS-NRP_Hybrids	antifungal activity	0.03	0.17	0.12
MAG_bgcs57	Family_2769	Bin60	NRPS-like	NRPS	antifungal activity	0.01	0.15	0.07
MAG_bgcs58	Family_2519	Bin60	hserlactone	Others	antifungal activity	0.11	0.16	0.13
MAG_bgcs59	Family_2555	Bin60	terpene	Terpene	antifungal activity	0.09	0.14	0.07
MAG_bgcs60	Family_2806	Bin60	NRPS	NRPS	antifungal activity	0.01	0.15	0.07
MAG_bgcs61	Family_2557	Bin60	terpene	Terpene	antifungal activity	0.01	0.12	0.03
MAG_bgcs62	Family_2558	Bin60	RiPP-like	RiPPs	antifungal activity	0.01	0.15	0.07
MAG_bgcs63	Family_2710	Bin60	NRPS	NRPS	antifungal activity	0.03	0.16	0.09
MAG_bgcs64	Family_2811	Bin60	NRPS	NRPS	antifungal activity	0.01	0.16	0.07
MAG_bgcs65	Family_2773	Bin60	hserlactone	Others	antifungal activity	0.01	0.15	0.07
MAG_bgcs66	Family_2506	Bin58	terpene	Terpene	antifungal activity	0.07	0.13	0.06
MAG_bgcs67	Family_2791	Bin58	T1PKS	PKSI	antifungal activity	0.07	0.16	0.09
MAG_bgcs68	Family_2503	Bin58	ladderane	Others	antifungal activity	0.07	0.18	0.1
MAG_bgcs69	Family_2501	Bin58	terpene	Terpene	antifungal activity	0.21	0.14	0.05
MAG_bgcs70	Family_2733	Bin58	RiPP-like	RiPPs	antifungal activity	0.01	0.15	0.07
MAG_bgcs71	Family_2621	Bin59	T3PKS	PKSother	antifungal activity	0.01	0.13	0.06
MAG_bgcs72	Family_2582	Bin59	arylpolyene	Others	antifungal activity	0.01	0.16	0.07
MAG_bgcs73	Family_2718	Bin59	RiPP-like	RiPPs	antifungal activity	0.01	0.15	0.07
MAG_bgcs74	Family_2620	Bin59	RiPP-like	RiPPs	antifungal activity	0.01	0.15	0.07
MAG_bgcs75	Family_2720	Bin59	NRPS-like	NRPS	antifungal activity	0.01	0.15	0.07
MAG_bgcs76	Family_2507	Bin59	terpene	Terpene	antifungal activity	0.09	0.16	0.11
MAG_bgcs77	Family_2723	Bin59	terpene	Terpene	antifungal activity	0.01	0.12	0.04
MAG_bgcs78	Family_2725	Bin59	terpene	Terpene	antifungal activity	0.01	0.12	0.03
MAG_bgcs79	Family_2621	Bin57	T3PKS	PKSother	antifungal activity	0.01	0.13	0.06
MAG_bgcs80	Family_2723	Bin57	terpene	Terpene	antifungal activity	0.01	0.09	0.02
MAG_bgcs81	Family_2620	Bin57	RiPP-like	RiPPs	antifungal activity	0.01	0.15	0.07
MAG_bgcs82	Family_2725	Bin57	terpene	Terpene	antifungal activity	0.01	0.12	0.03
MAG_bgcs83	Family_2719	Bin57	arylpolyene	Others	antifungal activity	0.03	0.15	0.07
MAG_bgcs84	Family_2618	Bin57	RiPP-like	RiPPs	antifungal activity	0.01	0.15	0.07
MAG_bgcs85	Family_2720	Bin57	NRPS-like	NRPS	antifungal activity	0.01	0.15	0.08
MAG_bgcs86	Family_2582	Bin57	arylpolyene	Others	antifungal activity	0.01	0.16	0.07
MAG_bgcs87	Family_2583	Bin55	NAPAA	NRPS	antifungal activity	0.14	0.16	0.14
MAG_bgcs88	Family_2584	Bin55	T3PKS	PKSother	antifungal activity	0.45	0.17	0.25
MAG_bgcs89	Family_607	Bin55	terpene	Terpene	antifungal activity	0.04	0.11	0.06
MAG_bgcs90	Family_2586	Bin55	RRE-containing	RiPPs	antifungal activity	0.01	0.11	0.08
MAG_bgcs91	Family_2587	Bin55	betalactone	Others	antifungal activity	0.52	0.38	0.53
MAG_bgcs92	Family_2669	Bin54	T3PKS	PKSother	antifungal activity	0.12	0.15	0.11
MAG_bgcs93	Family_2686	Bin54	terpene	Terpene	antifungal activity	0.01	0.12	0.05
MAG_bgcs94	Family_2596	Bin54	terpene	Terpene	antifungal activity	0.01	0.12	0.04
MAG_bgcs95	Family_2683	Bin53	T3PKS	PKSother	antifungal activity	0.03	0.12	0.04
MAG_bgcs96	Family_2781	Bin53	terpene	Terpene	antifungal activity	0.13	0.14	0.11
MAG_bgcs97	Family_2499	Bin53	indole	Others	antifungal activity	0.37	0.17	0.18
MAG_bgcs98	Family_2594	Bin53	terpene	Terpene	antifungal activity	0.01	0.11	0.03
MAG_bgcs99	Family_2669	Bin51	T3PKS	PKSother	antifungal activity	0.06	0.13	0.07
MAG_bgcs100	Family_2596	Bin51	terpene	Terpene	antifungal activity	0.01	0.12	0.03
MAG_bgcs101	Family_2597	Bin51	terpene	Terpene	antifungal activity	0.03	0.14	0.05
MAG_bgcs102	Family_2686	Bin51	terpene	Terpene	antifungal activity	0.01	0.12	0.05
MAG_bgcs103	Family_2809	Bin51	T1PKS	PKSI	antifungal activity	0.03	0.16	0.08
MAG_bgcs104	Family_2555	Bin52	terpene	Terpene	antifungal activity	0.09	0.14	0.07
MAG_bgcs105	Family_2708	Bin52	NRPS	NRPS	antifungal activity	0.01	0.16	0.08
MAG_bgcs106	Family_2780	Bin52	acyl_amino_acids	Others	antifungal activity	0.01	0.14	0.06
MAG_bgcs107	Family_2805	Bin52	NRPS	NRPS	antifungal activity	0.01	0.15	0.09
MAG_bgcs108	Family_2773	Bin52	hserlactone	Others	antifungal activity	0.01	0.14	0.07
MAG_bgcs109	Family_2762	Bin52	terpene	Terpene	antifungal activity	0.01	0.12	0.03
MAG_bgcs110	Family_2777	Bin52	terpene	Terpene	antifungal activity	0.01	0.12	0.03
MAG_bgcs111	Family_2710	Bin52	NRPS	NRPS	antifungal activity	0.03	0.16	0.1
MAG_bgcs112	Family_2708	Bin52	NRPS	NRPS	antifungal activity	0.01	0.15	0.08
MAG_bgcs113	Family_2805	Bin52	NRPS	NRPS	antifungal activity	0.01	0.15	0.07
MAG_bgcs114	Family_2809	Bin52	T1PKS	PKSI	antifungal activity	0.05	0.16	0.08
MAG_bgcs115	Family_2712	Bin52	RiPP-like	RiPPs	antifungal activity	0.01	0.15	0.07
MAG_bgcs116	Family_2708	Bin52	NRPS	NRPS	antifungal activity	0.01	0.15	0.07
MAG_bgcs117	Family_2719	Bin50	arylpolyene	Others	antifungal activity	0.05	0.16	0.08
MAG_bgcs118	Family_2614	Bin50	indole	Others	antifungal activity	0.39	0.21	0.17
MAG_bgcs119	Family_2723	Bin50	terpene	Terpene	antifungal activity	0.01	0.09	0.02
MAG_bgcs120	Family_2725	Bin50	terpene	Terpene	antifungal activity	0.01	0.12	0.03
MAG_bgcs121	Family_2507	Bin50	terpene	Terpene	antifungal activity	0.09	0.16	0.11
MAG_bgcs122	Family_2618	Bin50	RiPP-like	RiPPs	antifungal activity	0.01	0.15	0.07
MAG_bgcs123	Family_2621	Bin50	T3PKS	PKSother	antifungal activity	0.01	0.15	0.08
MAG_bgcs124	Family_2620	Bin50	RiPP-like	RiPPs	antifungal activity	0.01	0.15	0.07
MAG_bgcs125	Family_2621	Bin50	T3PKS	PKSother	antifungal activity	0.01	0.13	0.06
MAG_bgcs126	Family_2507	Bin49	terpene	Terpene	antifungal activity	0.09	0.14	0.1
MAG_bgcs127	Family_2623	Bin49	lanthipeptide-class-v	RiPPs	antifungal activity	0.01	0.14	0.09
MAG_bgcs128	Family_2805	Bin49	NRPS	NRPS	antifungal activity	0.01	0.15	0.1
MAG_bgcs129	Family_2788	Bin49	terpene	Terpene	antifungal activity	0.03	0.09	0.03
MAG_bgcs130	Family_2731	Bin49	NRPS-like	NRPS	antifungal activity	0.01	0.14	0.06
MAG_bgcs131	Family_2809	Bin49	T1PKS	PKSI	antifungal activity	0.03	0.16	0.1
MAG_bgcs132	Family_2664	Bin49	RRE-containing	RiPPs	antifungal activity	0.01	0.14	0.06
MAG_bgcs133	Family_2542	Bin49	RRE-containing	RiPPs	antifungal activity	0.01	0.13	0.04
MAG_bgcs134	Family_2715	Bin49	NRPS-like	NRPS	antifungal activity	0.01	0.15	0.07
MAG_bgcs135	Family_2631	Bin47	RiPP-like	RiPPs	antifungal activity	0.11	0.16	0.14
MAG_bgcs136	Family_2632	Bin47	terpene	Terpene	antifungal activity	0.01	0.12	0.05
MAG_bgcs137	Family_2788	Bin47	terpene	Terpene	antifungal activity	0.01	0.09	0.02
MAG_bgcs138	Family_2760	Bin47	terpene	Terpene	antifungal activity	0.09	0.15	0.06
MAG_bgcs139	Family_2507	Bin47	terpene	Terpene	antifungal activity	0.01	0.16	0.08
MAG_bgcs140	Family_2545	Bin45	terpene	Terpene	antifungal activity	0.03	0.12	0.03
MAG_bgcs141	Family_2781	Bin45	terpene	Terpene	antifungal activity	0.13	0.13	0.11
MAG_bgcs142	Family_2783	Bin45	hserlactone	Others	antifungal activity	0.01	0.15	0.1
MAG_bgcs143	Family_2683	Bin45	T3PKS	PKSother	antifungal activity	0.01	0.13	0.06
MAG_bgcs144	Family_2546	Bin45	terpene	Terpene	antifungal activity	0.01	0.12	0.03
MAG_bgcs145	Family_604	Bin44	terpene	Terpene	antifungal activity	0.09	0.12	0.06
MAG_bgcs146	Family_2555	Bin44	terpene	Terpene	antifungal activity	0.09	0.09	0.04
MAG_bgcs147	Family_2643	Bin44	terpene	Terpene	antifungal activity	0.13	0.12	0.02
MAG_bgcs148	Family_2644	Bin44	thioamitides	RiPPs	antifungal activity	0.13	0.19	0.13
MAG_bgcs149	Family_2645	Bin44	redox-cofactor	RiPPs	antifungal activity	0.21	0.15	0.12
MAG_bgcs150	Family_2654	Bin44	NRPS	NRPS	antifungal activity	0.09	0.16	0.24
MAG_bgcs151	Family_2647	Bin44	betalactone	Others	antifungal activity	0.3	0.26	0.21
MAG_bgcs152	Family_2648	Bin44	RiPP-like	RiPPs	antifungal activity	0.15	0.16	0.1
MAG_bgcs153	Family_2657	Bin44	NRPS-like	NRPS	antifungal activity	0.03	0.2	0.15
MAG_bgcs154	Family_2650	Bin44	phosphonate	Others	antifungal activity	0.01	0.16	0.08
MAG_bgcs155	Family_2651	Bin43	RRE-containing	RiPPs	antifungal activity	0.01	0.14	0.07
MAG_bgcs156	Family_2762	Bin42	terpene	Terpene	antifungal activity	0.01	0.12	0.03
MAG_bgcs157	Family_2653	Bin42	hserlactone	Others	antifungal activity	0.05	0.13	0.05
MAG_bgcs158	Family_2654	Bin42	NRPS	NRPS	antifungal activity	0.07	0.18	0.18
MAG_bgcs159	Family_2766	Bin42	RiPP-like	RiPPs	antifungal activity	0.01	0.13	0.03
MAG_bgcs160	Family_2793	Bin42	terpene	Terpene	antifungal activity	0.09	0.14	0.06
MAG_bgcs161	Family_2657	Bin42	NRPS-like	NRPS	antifungal activity	0.01	0.16	0.09
MAG_bgcs162	Family_2762	Bin40	terpene	Terpene	antifungal activity	0.03	0.13	0.04
MAG_bgcs163	Family_2659	Bin40	RiPP-like	RiPPs	antifungal activity	0.01	0.14	0.06
MAG_bgcs164	Family_2760	Bin40	terpene	Terpene	antifungal activity	0.01	0.12	0.04
MAG_bgcs165	Family_2793	Bin40	terpene	Terpene	antifungal activity	0.09	0.15	0.07
MAG_bgcs166	Family_2760	Bin40	terpene	Terpene	antifungal activity	0.01	0.14	0.07
MAG_bgcs167	Family_2805	Bin40	NRPS	NRPS	antifungal activity	0.01	0.15	0.08
MAG_bgcs168	Family_2664	Bin40	RRE-containing	RiPPs	antifungal activity	0.01	0.14	0.06
MAG_bgcs169	Family_2665	Bin40	terpene	Terpene	antifungal activity	0.05	0.12	0.05
MAG_bgcs170	Family_2666	Bin40	phosphonate	Others	antifungal activity	0.01	0.16	0.07
MAG_bgcs171	Family_2653	Bin40	hserlactone	Others	antifungal activity	0.07	0.16	0.13
MAG_bgcs172	Family_2618	Bin40	RiPP-like	RiPPs	antifungal activity	0.01	0.15	0.07
MAG_bgcs173	Family_2669	Bin41	T3PKS	PKSother	antifungal activity	0.06	0.13	0.07
MAG_bgcs174	Family_2686	Bin41	terpene	Terpene	antifungal activity	0.01	0.12	0.05
MAG_bgcs175	Family_2811	Bin41	NRPS	NRPS	antifungal activity	0.01	0.15	0.08
MAG_bgcs176	Family_2666	Bin39	phosphonate	Others	antifungal activity	0.07	0.16	0.07
MAG_bgcs177	Family_2673	Bin39	terpene	Terpene	antifungal activity	0.07	0.13	0.11
MAG_bgcs178	Family_2674	Bin39	RiPP-like	RiPPs	antifungal activity	0.08	0.16	0.09
MAG_bgcs179	Family_2762	Bin39	terpene	Terpene	antifungal activity	0.03	0.12	0.03
MAG_bgcs180	Family_2793	Bin39	terpene	Terpene	antifungal activity	0.09	0.14	0.06
MAG_bgcs181	Family_2683	Bin38	T3PKS	PKSother	antifungal activity	0.03	0.13	0.05
MAG_bgcs182	Family_2783	Bin38	hserlactone	Others	antifungal activity	0.01	0.15	0.07
MAG_bgcs183	Family_2785	Bin38	terpene	Terpene	antifungal activity	0.01	0.12	0.03
MAG_bgcs184	Family_2743	Bin37	terpene	Terpene	antifungal activity	0.01	0.11	0.04
MAG_bgcs185	Family_2742	Bin37	RRE-containing	RiPPs	antifungal activity	0.01	0.14	0.06
MAG_bgcs186	Family_2781	Bin36	terpene	Terpene	antifungal activity	0.13	0.14	0.11
MAG_bgcs187	Family_2683	Bin36	T3PKS	PKSother	antifungal activity	0.01	0.13	0.06
MAG_bgcs188	Family_2809	Bin35	T1PKS	PKSI	antifungal activity	0.07	0.16	0.11
MAG_bgcs189	Family_2710	Bin35	NRPS	NRPS	antifungal activity	0.01	0.15	0.08
MAG_bgcs190	Family_2686	Bin35	terpene	Terpene	antifungal activity	0.01	0.12	0.05
MAG_bgcs191	Family_2808	Bin35	NRPS-like	NRPS	antifungal activity	0.01	0.15	0.05
MAG_bgcs192	Family_2688	Bin35	terpene	Terpene	antifungal activity	0.01	0.12	0.04
MAG_bgcs193	Family_2669	Bin35	T3PKS	PKSother	antifungal activity	0.01	0.13	0.06
MAG_bgcs194	Family_2683	Bin34	T3PKS	PKSother	antifungal activity	0.03	0.14	0.05
MAG_bgcs195	Family_2715	Bin32	NRPS-like	NRPS	antifungal activity	0.01	0.14	0.06
MAG_bgcs196	Family_2692	Bin31	RRE-containing	RiPPs	antifungal activity	0.01	0.1	0.06
MAG_bgcs197	Family_2693	Bin31	RRE-containing	RiPPs	antifungal activity	0.01	0.19	0.14
MAG_bgcs198	Family_2694	Bin31	terpene	Terpene	antifungal activity	0.1	0.11	0.02
MAG_bgcs199	Family_2695	Bin30	terpene	Terpene	antifungal activity	0.09	0.14	0.08
MAG_bgcs200	Family_2696	Bin30	terpene	Terpene	antifungal activity	0.01	0.09	0.02
MAG_bgcs201	Family_2702	Bin28	NRPS-like	NRPS	antifungal activity	0.01	0.14	0.07
MAG_bgcs202	Family_2698	Bin27	lassopeptide	RiPPs	antifungal activity	0.03	0.19	0.12
MAG_bgcs203	Family_2715	Bin26	NRPS-like	NRPS	antifungal activity	0.01	0.14	0.06
MAG_bgcs204	Family_2730	Bin26	NRPS-like	NRPS	antifungal activity	0.01	0.14	0.06
MAG_bgcs205	Family_2701	Bin25	NRPS-like	NRPS	antifungal activity	0.01	0.12	0.03
MAG_bgcs206	Family_2702	Bin25	NRPS-like	NRPS	antifungal activity	0.01	0.14	0.08
MAG_bgcs207	Family_2730	Bin25	NRPS-like	NRPS	antifungal activity	0.01	0.14	0.05
MAG_bgcs208	Family_2551	Bin24	terpene	Terpene	antifungal activity	0.03	0.12	0.03
MAG_bgcs209	Family_2769	Bin24	NRPS-like	NRPS	antifungal activity	0.01	0.14	0.05
MAG_bgcs210	Family_2791	Bin24	NRPS-like.T1PKS	PKS-NRP_Hybrids	antifungal activity	0.03	0.17	0.09
MAG_bgcs211	Family_2805	Bin24	NRPS	NRPS	antifungal activity	0.01	0.15	0.09
MAG_bgcs212	Family_2708	Bin24	NRPS	NRPS	antifungal activity	0.01	0.15	0.08
MAG_bgcs213	Family_2709	Bin24	RiPP-like	RiPPs	antifungal activity	0.03	0.15	0.07
MAG_bgcs214	Family_2710	Bin24	NRPS	NRPS	antifungal activity	0.03	0.16	0.09
MAG_bgcs215	Family_2555	Bin24	terpene	Terpene	antifungal activity	0.09	0.15	0.07
MAG_bgcs216	Family_2712	Bin24	RiPP-like	RiPPs	antifungal activity	0.01	0.15	0.07
MAG_bgcs217	Family_2777	Bin24	terpene	Terpene	antifungal activity	0.01	0.12	0.03
MAG_bgcs218	Family_2730	Bin23	NRPS-like	NRPS	antifungal activity	0.38	0.17	0.2
MAG_bgcs219	Family_2715	Bin23	NRPS-like	NRPS	antifungal activity	0.01	0.15	0.07
MAG_bgcs220	Family_2730	Bin23	NRPS-like	NRPS	antifungal activity	0.01	0.14	0.04
MAG_bgcs221	Family_2555	Bin22	terpene	Terpene	antifungal activity	0.13	0.15	0.09
MAG_bgcs222	Family_2718	Bin22	RiPP-like	RiPPs	antifungal activity	0.01	0.15	0.07
MAG_bgcs223	Family_2719	Bin22	arylpolyene	Others	antifungal activity	0.05	0.16	0.07
MAG_bgcs224	Family_2720	Bin22	NRPS-like	NRPS	antifungal activity	0.01	0.16	0.09
MAG_bgcs225	Family_2582	Bin22	arylpolyene	Others	antifungal activity	0.03	0.16	0.07
MAG_bgcs226	Family_2621	Bin22	T3PKS	PKSother	antifungal activity	0.01	0.13	0.06
MAG_bgcs227	Family_2723	Bin22	terpene	Terpene	antifungal activity	0.01	0.09	0.02
MAG_bgcs228	Family_2620	Bin22	RiPP-like	RiPPs	antifungal activity	0.01	0.15	0.07
MAG_bgcs229	Family_2725	Bin22	terpene	Terpene	antifungal activity	0.01	0.12	0.03
MAG_bgcs230	Family_2726	Bin21	NRPS-like	NRPS	antifungal activity	0.36	0.08	0.14
MAG_bgcs231	Family_2727	Bin21	terpene	Terpene	antifungal activity	0.08	0.09	0.04
MAG_bgcs232	Family_2728	Bin20	terpene	Terpene	antifungal activity	0.31	0.17	0.11
MAG_bgcs233	Family_2729	Bin20	hserlactone	Others	antifungal activity	0.11	0.2	0.16
MAG_bgcs234	Family_2730	Bin19	NRPS-like	NRPS	antifungal activity	0.01	0.14	0.06
MAG_bgcs235	Family_2731	Bin18	NRPS-like	NRPS	antifungal activity	0.01	0.14	0.06
MAG_bgcs236	Family_2503	Bin18	ladderane	Others	antifungal activity	0.01	0.16	0.07
MAG_bgcs237	Family_2733	Bin18	RiPP-like	RiPPs	antifungal activity	0.01	0.15	0.07
MAG_bgcs238	Family_2785	Bin18	terpene	Terpene	antifungal activity	0.01	0.12	0.03
MAG_bgcs239	Family_2506	Bin18	terpene	Terpene	antifungal activity	0.01	0.12	0.03
MAG_bgcs240	Family_2742	Bin17	RRE-containing	RiPPs	antifungal activity	0.01	0.15	0.07
MAG_bgcs241	Family_2788	Bin17	terpene	Terpene	antifungal activity	0.01	0.09	0.02
MAG_bgcs242	Family_2738	Bin17	RRE-containing	RiPPs	antifungal activity	0.01	0.11	0.04
MAG_bgcs243	Family_2808	Bin16	NRPS-like	NRPS	antifungal activity	0.01	0.15	0.06
MAG_bgcs244	Family_2507	Bin16	terpene	Terpene	antifungal activity	0.09	0.15	0.06
MAG_bgcs245	Family_2501	Bin16	terpene	Terpene	antifungal activity	0.01	0.12	0.03
MAG_bgcs246	Family_2742	Bin15	RRE-containing	RiPPs	antifungal activity	0.11	0.18	0.14
MAG_bgcs247	Family_2743	Bin15	terpene	Terpene	antifungal activity	0.01	0.1	0.03
MAG_bgcs248	Family_2744	Bin14	NRPS-like	NRPS	antifungal activity	0.01	0.13	0.09
MAG_bgcs249	Family_2742	Bin14	RRE-containing	RiPPs	antifungal activity	0.01	0.15	0.07
MAG_bgcs250	Family_2743	Bin14	terpene	Terpene	antifungal activity	0.01	0.1	0.03
MAG_bgcs251	Family_2738	Bin14	RRE-containing	RiPPs	antifungal activity	0.01	0.14	0.06
MAG_bgcs252	Family_2788	Bin12	terpene	Terpene	antifungal activity	0.05	0.09	0.06
MAG_bgcs253	Family_2786	Bin12	RRE-containing.lassopeptide	RiPPs	antifungal activity	0	0.08	0.06
MAG_bgcs254	Family_2507	Bin12	terpene	Terpene	antifungal activity	0.11	0.12	0.09
MAG_bgcs255	Family_2789	Bin12	NRPS-like	NRPS	antifungal activity	0.03	0.17	0.17
MAG_bgcs256	Family_2769	Bin12	NRPS-like	NRPS	antifungal activity	0.01	0.14	0.05
MAG_bgcs257	Family_2683	Bin12	T3PKS	PKSother	antifungal activity	0.01	0.13	0.06
MAG_bgcs258	Family_2683	Bin11	T3PKS	PKSother	antifungal activity	0.01	0.13	0.06
MAG_bgcs259	Family_2755	Bin13	betalactone	Others	antifungal activity	0.2	0.16	0.13
MAG_bgcs260	Family_2507	Bin13	terpene	Terpene	antifungal activity	0.08	0.15	0.1
MAG_bgcs261	Family_2757	Bin13	RiPP-like	RiPPs	antifungal activity	0.09	0.15	0.08
MAG_bgcs262	Family_2769	Bin13	NRPS-like	NRPS	antifungal activity	0.01	0.15	0.11
MAG_bgcs263	Family_2546	Bin13	terpene	Terpene	antifungal activity	0.01	0.09	0.03
MAG_bgcs264	Family_2760	Bin10	terpene	Terpene	antifungal activity	0.24	0.16	0.14
MAG_bgcs265	Family_2666	Bin10	phosphonate	Others	antifungal activity	0.17	0.16	0.14
MAG_bgcs266	Family_2762	Bin10	terpene	Terpene	antifungal activity	0.11	0.12	0.12
MAG_bgcs267	Family_2763	Bin10	betalactone	Others	antifungal activity	0.01	0.15	0.06
MAG_bgcs268	Family_2653	Bin10	hserlactone	Others	antifungal activity	0.11	0.13	0.1
MAG_bgcs269	Family_2765	Bin10	RiPP-like	RiPPs	antifungal activity	0.03	0.17	0.12
MAG_bgcs270	Family_2766	Bin10	RiPP-like	RiPPs	antifungal activity	0.07	0.12	0.03
MAG_bgcs271	Family_2767	Bin10	terpene	Terpene	antifungal activity	0.06	0.16	0.06
MAG_bgcs272	Family_2791	Bin9	NRPS-like.T1PKS	PKS-NRP_Hybrids	antifungal activity	0.46	0.18	0.4
MAG_bgcs273	Family_2769	Bin9	NRPS-like	NRPS	antifungal activity	0.01	0.12	0.05
MAG_bgcs274	Family_2551	Bin9	terpene	Terpene	antifungal activity	0.03	0.12	0.03
MAG_bgcs275	Family_2771	Bin9	NRPS	NRPS	antifungal activity	0.07	0.16	0.06
MAG_bgcs276	Family_2805	Bin9	NRPS	NRPS	antifungal activity	0.03	0.16	0.13
MAG_bgcs277	Family_2773	Bin9	hserlactone	Others	antifungal activity	0.03	0.13	0.06
MAG_bgcs278	Family_2519	Bin9	hserlactone	Others	antifungal activity	0.15	0.16	0.15
MAG_bgcs279	Family_2806	Bin9	NRPS	NRPS	antifungal activity	0.01	0.16	0.12
MAG_bgcs280	Family_2618	Bin9	RiPP-like	RiPPs	antifungal activity	0.09	0.17	0.07
MAG_bgcs281	Family_2777	Bin9	terpene	Terpene	antifungal activity	0.01	0.12	0.04
MAG_bgcs282	Family_2555	Bin9	terpene	Terpene	antifungal activity	0.14	0.15	0.09
MAG_bgcs283	Family_2779	Bin9	linaridin	RiPPs	antifungal activity	0.01	0.14	0.07
MAG_bgcs284	Family_2780	Bin9	acyl_amino_acids	Others	antifungal activity	0.01	0.11	0.03
MAG_bgcs285	Family_2781	Bin7	terpene	Terpene	antifungal activity	0.13	0.13	0.1
MAG_bgcs286	Family_2683	Bin7	T3PKS	PKSother	antifungal activity	0.06	0.14	0.06
MAG_bgcs287	Family_2783	Bin7	hserlactone	Others	antifungal activity	0.01	0.15	0.09
MAG_bgcs288	Family_2546	Bin7	terpene	Terpene	antifungal activity	0.01	0.12	0.05
MAG_bgcs289	Family_2785	Bin7	terpene	Terpene	antifungal activity	0.01	0.12	0.03
MAG_bgcs290	Family_2786	Bin6	RRE-containing.lassopeptide	RiPPs	antifungal activity	0.01	0.13	0.04
MAG_bgcs291	Family_2507	Bin6	terpene	Terpene	antifungal activity	0.09	0.16	0.09
MAG_bgcs292	Family_2788	Bin6	terpene	Terpene	antifungal activity	0.01	0.09	0.02
MAG_bgcs293	Family_2789	Bin6	NRPS-like	NRPS	antifungal activity	0.01	0.14	0.06
MAG_bgcs294	Family_2683	Bin6	T3PKS	PKSother	antifungal activity	0.01	0.14	0.06
MAG_bgcs295	Family_2791	Bin5	NRPS-like.T1PKS	PKS-NRP_Hybrids	antifungal activity	0.03	0.16	0.08
MAG_bgcs296	Family_2712	Bin5	RiPP-like	RiPPs	antifungal activity	0.01	0.15	0.07
MAG_bgcs297	Family_2793	Bin4	terpene	Terpene	antifungal activity	0.09	0.14	0.06
MAG_bgcs298	Family_2665	Bin4	terpene	Terpene	antifungal activity	0.05	0.12	0.05
MAG_bgcs299	Family_2795	Bin3	RRE-containing	RiPPs	antifungal activity	0.31	0.14	0.17
MAG_bgcs300	Family_2542	Bin3	RRE-containing.lassopeptide	RiPPs	antifungal activity	0.06	0.14	0.08
MAG_bgcs301	Family_2540	Bin3	RRE-containing	RiPPs	antifungal activity	0.02	0.13	0.08
MAG_bgcs302	Family_2798	Bin3	RRE-containing	RiPPs	antifungal activity	0.19	0.14	0.13
MAG_bgcs303	Family_2698	Bin3	lassopeptide	RiPPs	antifungal activity	0.04	0.15	0.07
MAG_bgcs304	Family_2780	Bin2	acyl_amino_acids	Others	antifungal activity	0.01	0.12	0.03
MAG_bgcs305	Family_2805	Bin2	NRPS	NRPS	antifungal activity	0.01	0.15	0.09
MAG_bgcs306	Family_2806	Bin2	NRPS	NRPS	antifungal activity	0.01	0.15	0.08
MAG_bgcs307	Family_2555	Bin2	terpene	Terpene	antifungal activity	0.09	0.14	0.07
MAG_bgcs308	Family_2808	Bin2	NRPS-like	NRPS	antifungal activity	0.01	0.15	0.08
MAG_bgcs309	Family_2809	Bin2	T1PKS	PKSI	antifungal activity	0.05	0.16	0.08
MAG_bgcs310	Family_2810	Bin2	linaridin	RiPPs	antifungal activity	0.01	0.14	0.06
MAG_bgcs311	Family_2811	Bin2	NRPS	NRPS	antifungal activity	0.01	0.16	0.08
MAG_bgcs312	Family_2653	Bin1	hserlactone	Others	antifungal activity	0.03	0.13	0.05
MAG_bgcs313	Family_2507	Bin1	terpene	Terpene	antifungal activity	0.09	0.14	0.07
MAG_bgcs314	Family_2802	Bin1	RiPP-like	RiPPs	antifungal activity	0.01	0.15	0.07
MAG_bgcs315	Family_2546	Bin1	terpene	Terpene	antifungal activity	0.01	0.12	0.04

## Sheet: Table. S4
Table. S4. Correlations between MAGs and protist pressure.
Formular:The FPKM of each MAGs ~ protist pressure.
Basic information of each MAGs					Linear model estimating the effects of protist pressure on each MAGs
MAGs	GC content（%）	The presence of antimicrobial BGCs	The presence of ARGs	SAP	Estimated coefficient	Standard Error	p value	Adjust R square
Bin1	58.59	0	1	0.85	26.16	2.01	5.45e-15	0.82
Bin2	54.65	1	1	0.31	11.1	1.48	8.48e-09	0.61
Bin3	67.1	1	1	-0.1	109.27	4.94	3.65e-22	0.93
Bin4	58.33	1	0	0.38	25.3	1.52	3.6e-18	0.88
Bin5	54.18	0	1	0.11	10.17	0.91	4.07e-13	0.78
Bin6	57.17	1	0	0.44	75.01	3.1	1.99e-23	0.94
Bin7	65.5	0	1	0.03	-28.85	5.26	3.69e-06	0.45
Bin8	66.96	0	0	0.28	164.44	13.94	9.41e-14	0.79
Bin9	54.89	1	1	0.15	10.03	1.36	1.18e-08	0.6
Bin10	58.24	1	1	0.65	37.82	2.31	5.4e-18	0.88
Bin11	70.2	0	0	-0.37	73.31	2.47	2.14e-26	0.96
Bin12	57.32	0	0	0.61	100.51	4.18	2.43e-23	0.94
Bin13	69.46	1	1	-0.52	54.08	5.89	7.55e-11	0.7
Bin14	59.89	1	1	-0.38	-12.14	2.09	1.38e-06	0.48
Bin15	59.67	1	0	-0.03	-12.64	2.03	4e-07	0.51
Bin16	57.7	0	0	0.67	-26.88	2.16	2.14e-14	0.81
Bin17	59.78	1	0	0.1	-11.45	1.71	9.29e-08	0.55
Bin18	58.78	0	0	0.33	-26.17	2.01	5.97e-15	0.82
Bin19	53.71	0	1	0.66	-16.11	1.47	6.94e-13	0.77
Bin20	60.52	1	1	-0.91	23.58	12.35	0.0644088	0.07
Bin21	65.75	0	1	0.16	52.8	32.22	0.110206	0.04
Bin22	65.46	0	0	-0.76	-1.77	2	0.380406	-0.01
Bin23	54.25	0	1	0.59	-15.72	1.8	2.64e-10	0.68
Bin24	54.48	0	1	0.21	2.97	0.8	0.000668162	0.26
Bin25	51.67	0	0	-0.18	-32.01	2.17	1.44e-16	0.86
Bin26	52.88	0	0	0.68	-183.19	12.6	2.13e-16	0.85
Bin27	66.48	1	1	0.29	12.52	21.42	0.562512	-0.02
Bin28	51.16	0	0	0.32	-24.6	1.81	1.57e-15	0.84
Bin29	66.11	0	1	0.28	-88.21	8	6.11e-13	0.77
Bin30	65.82	0	0	0.51	-24.69	4.08	6.57e-07	0.5
Bin31	70.07	1	0	0.84	-172.15	12.52	1.12e-15	0.84
Bin32	53.42	0	0	0.48	-17.01	1.47	1.65e-13	0.79
Bin33	40.21	0	0	0.9	-14.68	1.26	1.21e-13	0.79
Bin34	65.92	0	0	0.21	-28.7	2.42	8.48e-14	0.79
Bin35	39.85	0	0	0.93	-13.78	1.3	1.69e-12	0.76
Bin36	66.07	0	0	-0.23	-25.6	2.22	1.69e-13	0.79
Bin37	59.81	1	1	0.17	-12.11	1.88	2.1e-07	0.53
Bin38	66.01	0	0	0.15	-14.21	1.89	8.37e-09	0.61
Bin39	56.54	1	1	0.39	-53.25	4.68	2.61e-13	0.78
Bin40	55.39	1	1	0.19	-73.81	6.98	1.9e-12	0.75
Bin41	39.84	0	0	0.96	-13.9	1.18	9.59e-14	0.79
Bin42	57.81	1	1	0.57	38.19	1.76	7.62e-22	0.93
Bin43	70.3	1	1	0.88	52.84	15.71	0.00187527	0.22
Bin44	63.9	1	1	-0.55	76.15	8.26	6.88e-11	0.7
Bin45	66.83	0	1	-0.04	68.09	3.34	5.19e-21	0.92
Bin46	37.87	0	0	-0.25	212.22	12.43	1.5e-18	0.89
Bin47	61.48	1	1	0.75	113.63	4.7	1.94e-23	0.94
Bin48	69.37	0	0	0.21	-213.15	15.39	9.14e-16	0.84
Bin49	57.84	1	0	0.85	-36.14	3.05	8.55e-14	0.79
Bin50	65.24	0	1	-0.7	-1.82	2.14	0.399714	-0.01
Bin51	40.09	0	0	0.96	-15.88	1.46	8.31e-13	0.77
Bin52	54.31	0	1	-0.12	2.54	0.95	0.0112317	0.15
Bin53	65.95	0	0	0.18	-36.33	3.19	2.45e-13	0.78
Bin54	40.16	1	1	0.91	-15.6	1.5	2.94e-12	0.75
Bin55	70.49	1	1	0.63	76.16	25.64	0.00534783	0.18
Bin56	50.93	0	0	0.15	-24.79	1.73	3.51e-16	0.85
Bin57	65.41	0	1	-0.83	-1.42	1.94	0.467913	-0.01
Bin58	58.85	0	0	0.59	-36.17	2.82	8.47e-15	0.82
Bin59	65.41	0	0	-0.66	-1.6	2.23	0.476235	-0.01
Bin60	54.49	0	1	0.25	2.2	0.95	0.0274321	0.11
Bin61	65.91	1	1	0.64	18.9	2.54	1.07e-08	0.6
Bin62	51.25	0	0	0.22	-24.06	1.65	1.82e-16	0.86
Bin63	66.98	1	0	-0.4	60.07	2.63	1.37e-22	0.94
Bin64	50.46	0	0	0.32	-24.36	2.03	5.87e-14	0.8
Bin65	59.07	0	0	0.53	-27.91	2.35	7.6e-14	0.8
Bin66	51.01	0	0	0.31	-22.68	1.81	1.6e-14	0.81
Bin67	54.54	0	1	0.35	2.81	1.07	0.0126578	0.14
Bin68	39.99	0	0	0.96	-13.74	1.38	1.02e-11	0.73
Bin69	54.58	1	1	0.01	3.57	1.11	0.00275933	0.21
Bin70	58.77	0	1	0.49	-27.28	2.28	6.14e-14	0.8
Bin71	59.02	0	0	0.73	-28.03	2.24	1.73e-14	0.81
Bin72	66.08	1	0	0.23	-25.33	2.14	8.22e-14	0.79

## Sheet: Table.S5
Table. S5. The relative expression of genes engaged in antibiotic production
Species	Gene	COG Category	Preferred Gene Symbol	EC	KEGG KO	Products	Mean TPM (SynComs)	Mean TPM (SynComs+Naegleria)	Fold changes SynComs+Naegleria VS SynComs(log2 transformed)	P value
Bacillus velezensis SQR9	NZ_CP006890.1_cds_WP_007407344.1_1844	S	fabG	1.1.1.100	ko:K00059,ko:K07124	Prodigiosin-biosynthesis	0	10.96	3.58	0.02
Bacillus velezensis SQR9	NZ_CP006890.1_cds_WP_017417710.1_1372	G	suhB	3.1.3.25	ko:K01092	Streptomycin	0	2.73	1.9	0.02
Bacillus velezensis SQR9	NZ_CP006890.1_cds_WP_038456744.1_163	G	suhB	3.1.3.25,3.1.3.7	ko:K01082,ko:K01092	Streptomycin	0.04	0.32	0.34	0.06
Bacillus velezensis SQR9	NZ_CP006890.1_cds_WP_038457193.1_638	Q	-	-	-	polyketide	0	1.1	1.07	0.02
Bacillus velezensis SQR9	NZ_CP006890.1_cds_WP_038457880.1_1354	Q	-	-	ko:K13612,ko:K13613	polyketide	0	1.2	1.14	0.02
Bacillus velezensis SQR9	NZ_CP006890.1_cds_WP_038457882.1_1355	Q	-	-	ko:K13612,ko:K13613	polyketide	0	0.59	0.67	0.02
Bacillus velezensis SQR9	NZ_CP006890.1_cds_WP_038457888.1_1358	Q	-	-	ko:K13612,ko:K13613	polyketide	0	0.8	0.85	0.02
Bacillus velezensis SQR9	NZ_CP006890.1_cds_WP_038457988.1_1490	IQ	fabG	1.1.1.100	ko:K00059	Prodigiosin-biosynthesis	0	6.11	2.83	0.03
Bacillus velezensis SQR9	NZ_CP006890.1_cds_WP_038458077.1_1616	Q	-	-	ko:K13612,ko:K13613	polyketide	0	1.89	1.53	0.02
Bacillus velezensis SQR9	NZ_CP006890.1_cds_WP_038459068.1_2403	Q	-	-	ko:K13612,ko:K13613	polyketide	0.01	5.08	2.59	0.02
Bacillus velezensis SQR9	NZ_CP006890.1_cds_WP_038459070.1_2404	Q	-	-	ko:K13612,ko:K13613	polyketide	0	3.78	2.26	0.02
Bacillus velezensis SQR9	NZ_CP006890.1_cds_WP_038459075.1_2406	Q	-	-	ko:K13612,ko:K13613	polyketide	0	5.73	2.75	0.02
Bacillus velezensis SQR9	NZ_CP006890.1_cds_WP_038459078.1_2407	Q	-	-	ko:K13612,ko:K13613	polyketide	0	3.81	2.27	0.02
Bacillus velezensis SQR9	NZ_CP006890.1_cds_WP_038459080.1_2408	Q	-	-	ko:K13612,ko:K13613	polyketide	0	4.24	2.39	0.02
Bacillus velezensis SQR9	NZ_CP006890.1_cds_WP_038459683.1_3082	S	mbtH	-	ko:K05375	Monobactam-biosynthesis	0	0	0	0.37
Bacillus velezensis SQR9	NZ_CP006890.1_cds_WP_051590106.1_646	Q	-	-	-	polyketide	0	0.33	0.41	0.03
Bacillus velezensis SQR9	NZ_CP006890.1_cds_WP_079978469.1_634	Q	-	-	-	polyketide	0	2	1.58	0.02
Bacillus velezensis SQR9	NZ_CP006890.1_cds_WP_158318849.1_640	Q	-	-	-	polyketide	0	1.03	1.02	0.02
Bacillus velezensis SQR9	NZ_CP006890.1_cds_WP_158318853.1_643	Q	-	-	ko:K13612,ko:K13613,ko:K13614	polyketide	0	0.73	0.79	0.03
Bacillus velezensis SQR9	NZ_CP006890.1_cds_WP_228842180.1_1357	Q	-	-	ko:K13612,ko:K13613	polyketide	0	0.65	0.72	0.02
Acinetobacter baumannii XL380	NZ_CP046536.1_cds_WP_000132124.1_2097	IQ	fabG	1.1.1.100	ko:K00059	Prodigiosin-biosynthesis	79.65	214.99	1.42	0.01
Acinetobacter baumannii XL380	NZ_CP046536.1_cds_WP_000191300.1_720	IQ	fabG	1.1.1.100	ko:K00059	Prodigiosin-biosynthesis	17.07	53.23	1.59	0.01
Acinetobacter baumannii XL380	NZ_CP046536.1_cds_WP_000433617.1_3083	G	suhB	3.1.3.25	ko:K01092	Streptomycin	23.46	104.57	2.11	0.01
Acinetobacter baumannii XL380	NZ_CP046536.1_cds_WP_057093454.1_1903	S	pac	3.5.1.11	ko:K01434	Penicillin-and-cephalosporin-biosynthesis	0.85	1.25	0.28	0
Stutzerimonas degradans XL272	NZ_CP046538.1_cds_WP_043297513.1_1249	IQ	fabG	1.1.1.100	ko:K00059	Prodigiosin-biosynthesis	27.35	15.15	-0.81	0.06
Stutzerimonas degradans XL272	NZ_CP046538.1_cds_WP_043299393.1_1002	IQ	fabG	1.1.1.100	ko:K00059	Prodigiosin-biosynthesis	103.21	47.94	-1.09	0.01
Stutzerimonas degradans XL272	NZ_CP046538.1_cds_WP_054093815.1_3237	G	suhB	3.1.3.25	ko:K01092	Streptomycin	48.79	47.89	-0.03	0.22
Stutzerimonas degradans XL272	NZ_CP046538.1_cds_WP_156716581.1_3596	S	quiP	3.5.1.11,3.5.1.97	ko:K01434,ko:K07116	Penicillin-and-cephalosporin-biosynthesis	9.28	6.02	-0.55	0.02
Enterobacter bugandensis XL95	NZ_CP083403.1_cds_WP_010429699.1_1649	IQ	fabG	1.1.1.100	ko:K00059	Prodigiosin-biosynthesis	157.09	189.4	0.27	0.01
Enterobacter bugandensis XL95	NZ_CP083403.1_cds_WP_028013780.1_2886	G	rfbC	5.1.3.13	ko:K01790	Streptomycin	38.79	57.18	0.55	0.01
Enterobacter bugandensis XL95	NZ_CP083403.1_cds_WP_028014077.1_3287	G	suhB	3.1.3.25	ko:K01092	Streptomycin	63.42	106.81	0.74	0.02
Enterobacter bugandensis XL95	NZ_CP083403.1_cds_WP_049000486.1_4092	IQ	fabG	1.1.1.100	ko:K00059	Prodigiosin-biosynthesis	6.95	7.56	0.11	0.34
Pantoea eucrina XL123	NZ_CP083448.1_cds_WP_039379640.1_2311	G	suhB	3.1.3.25	ko:K01092	Streptomycin	0.3	0.61	0.31	0.09
Pantoea eucrina XL123	NZ_CP083448.1_cds_WP_039383840.1_1174	IQ	fabG	1.1.1.100	ko:K00059	Prodigiosin-biosynthesis	0	1.23	1.16	0.05
Comamonas odontotermitis WLL	NZ_CP083451.1_cds_WP_224149723.1_2834	G	suhB	3.1.3.25	ko:K01092	Streptomycin	85.86	3.83	-4.17	0.03
Comamonas odontotermitis WLL	NZ_CP083451.1_cds_WP_224150008.1_3149	IQ	fabG	1.1.1.100	ko:K00059	Prodigiosin-biosynthesis	80.57	3.78	-4.09	0.02
Comamonas odontotermitis WLL	NZ_CP083451.1_cds_WP_224152822.1_3779	S	penA	3.5.1.11	ko:K01434	Penicillin-and-cephalosporin-biosynthesis	4.27	0.21	-2.12	0.01
Comamonas odontotermitis WLL	NZ_CP083452.1_cds_WP_224153007.1_4241	G	rfbC	5.1.3.13	ko:K01790	Streptomycin	36.34	1.24	-4.06	0.03
Chryseobacterium rhizoplanae XL97	NZ_CP084347.1_cds_WP_123868971.1_2717	IQ	fabG3	1.1.1.100,1.1.1.36	ko:K00023,ko:K00059	Prodigiosin-biosynthesis	14.57	6.69	-1.02	0.11
Chryseobacterium rhizoplanae XL97	NZ_CP084347.1_cds_WP_123869230.1_3026	IQ	fabG	1.1.1.100	ko:K00059	Prodigiosin-biosynthesis	29.65	15.79	-0.87	0.03
Chryseobacterium rhizoplanae XL97	NZ_CP084347.1_cds_WP_123870198.1_4149	S	fabG	1.1.1.100	ko:K00059	Prodigiosin-biosynthesis	108.73	37.89	-1.5	0.02
Chryseobacterium rhizoplanae XL97	NZ_CP084347.1_cds_WP_225717876.1_112	S	-	-	-	polyketide	0	0	0	0.42
Chryseobacterium rhizoplanae XL97	NZ_CP084347.1_cds_WP_225718654.1_1471	IQ	-	-	-	polyketide	6.89	2.64	-1.12	0.03
Chryseobacterium rhizoplanae XL97	NZ_CP084347.1_cds_WP_225718655.1_1472	HQ	-	-	-	polyketide	3.63	1.43	-0.93	0.04

## Sheet: Table.S6
Table. S6. The relative expression of genes related to biofilm production
Species	Gene	COG Category	Preferred Gene Symbol	KEGG KO	Mean TPM (SynComs)	Mean TPM (SynComs+Naegleria)	P value
Bacillus velezensis SQR9	NZ_CP006890.1_cds_WP_038457345.1_774	G	yfiQ	ko:K21462	0	1.43	0.02
Acinetobacter baumannii XL380	NZ_CP046536.1_cds_WP_005109883.1_2205	S	pgaA	ko:K11935	1.59	5.91	0
Enterobacter bugandensis XL95	NZ_CP083403.1_cds_WP_023335793.1_2227	S	bdm	-	0	5.13	0.39
Enterobacter bugandensis XL95	NZ_CP083403.1_cds_WP_028012188.1_1027	S	tomB	ko:K19162	230.05	524.92	0
Enterobacter bugandensis XL95	NZ_CP083403.1_cds_WP_047368383.1_1805	S	ariR	ko:K21976	12.77	35.6	0.01
Enterobacter bugandensis XL95	NZ_CP083403.1_cds_WP_048960862.1_1374	S	bssR	ko:K19688	2318.95	3770.55	0
Enterobacter bugandensis XL95	NZ_CP083403.1_cds_WP_224065998.1_3664	S	pgaA	ko:K11935	1.22	3.04	0
Pantoea eucrina XL123	NZ_CP083448.1_cds_WP_039380612.1_2725	S	bsmA	-	1.09	1.65	0.58
Pantoea eucrina XL123	NZ_CP083448.1_cds_WP_039383003.1_748	S	tomB	ko:K19162	1.45	1.16	0.71
Pantoea eucrina XL123	NZ_CP083448.1_cds_WP_039383762.1_1141	S	bssS	ko:K12148	5.91	7.39	0.78
Pantoea eucrina XL123	NZ_CP083448.1_cds_WP_039383960.1_1242	S	ycgZ	ko:K21974	0	2.06	0.39
Pantoea eucrina XL123	NZ_CP083448.1_cds_WP_169713297.1_2619	S	ygiD	ko:K15777	0.48	0.34	0.53
Pantoea eucrina XL123	NZ_CP083448.1_cds_WP_200889506.1_62	T	yhjK	-	0.16	0.08	0.13
Pantoea eucrina XL123	NZ_CP083449.1_cds_WP_040113406.1_3119	S	ycgZ	ko:K21974	0	22.69	0.09
Pantoea eucrina XL123	NZ_CP083449.1_cds_WP_040113440.1_3121	S	-	ko:K21976	0	1.4	0.39
Pantoea eucrina XL123	NZ_CP083450.1_cds_WP_040113806.1_3492	S	-	ko:K21974	0	10.2	0.19
Chryseobacterium rhizoplanae XL97	NZ_CP084347.1_cds_WP_225717401.1_3786	S	-	ko:K15777	7.68	3.92	0
